# Supplementary material for: A Systematic Review of the Validity and Reliability of Assessment Tools for Executive Function and Adaptive Function Following Brain Pathology among Children and Adolescents in Low- and Middle-Income Countries
Source: Neuropsychol Rev. 2022 Mar 29;32(4):974–1016. doi: 10.1007/s11065-022-09538-3 (PMC9630223; doi:10.1007/s11065-022-09538-3)
Supplement: Supplementary file 1 — Supplementary file1 (XLSX 670 KB) [file 11065_2022_9538_MOESM1_ESM.xlsx]

## Sheet: Box 1
COSMIN box 1. Standards for evaluating the quality of PROM development
Check the COSMIN website to see if the quality of the PROM development was already rated in another review
Ratings: V= very good; A = adequate; D = doubtful; I = inadequate; N= not applicable
			Iranian Children's Participation Assessment Scale	Iranian Children's Participation Assessment Scale	Iranian Children's Participation Assessment Scale	Executive Function Scale for Children EFS			Participation in Activities of Daily Living PADL			Child function impairment rating scale CFIRS			SFIRS			EFICA			CHEXI			BRIEF			VABS			PACS			PROM			PROM			PROM
			amini M. 2016			Korzeniowski C. 2019			Holding P. 2009			Tol W. 2011			Du Y. 2018			Arruda M. 2020			Thorell L. 2008			Gioia G. (1996, 2015)			Sparrow S. (2016)			Berg (2006)			Ref			Ref			Ref
1a. PROM design
General design requirements			KKM	NADN	Consensus	KKM	JA	Consensus	KKM	JA	Consensus	KKM	JA	Consensus	KKM	NADN	Consensus	KKM	JA	Consensus	KKM	JA	Consensus	KKM	Rater 2	Consensus	KKM	Rater 2	Consensus	KKM	JA	Consensus	KKM	Rater 2	Consensus	KKM	Rater 2	Consensus	KKM	Rater 2	Consensus
1	Is a clear description provided of the construct to be measured?		v	V good	V	v	v	v	v	v	v	i	i	i	v	v	v	v	v	v	v	v	v	v			v			v	v	v
2	Is the origin of the construct clear: was a theory, conceptual framework or disease model used or clear rationale provided to define the construct to be measured?		v	V good	V	v	V	v	v	v	v	v	v	v	v	v	v	v	v	v	v	v	v	v			v			v	v	v
3	Is a clear description provided of the target population for which the PROM was developed?		v	V good	V	v	V	v	v	v	v	v	v	v	v	v	v	v	v	v	v	v	v	v			v			v	v	v
4	Is a clear description provided of the context of use (i.e. discriminative, evaluative purpose, and/or predictive)		v	inadequate	V	v	V	v	d	d	d	d	d	d	v	d	d	v	v	v	d	d	d	v			v			v	v	v
5	Was the PROM development study performed in a sample representing the target population for which the PROM was developed?		v	v good	V	v	V	v	a	a	a	a	a	a	v	v	v	v	v	v	v	v	v	v			d			v	v	v
Concept elicitation (relevance and comprehensiveness)			KKM	NADN	Consensus	KKM	JA	Consensus	KKM	JA	Consensus	KKM	JA	Consensus	KKM	NADN	Consensus	KKM	JA	Consensus	KKM	JA	Consensus	KKM	Rater 2	Consensus	KKM	Rater 2	Consensus	KKM	JA	Consensus	KKM	Rater 2	Consensus	KKM	Rater 2	Consensus	KKM	Rater 2	Consensus
6	Was an appropriate qualitative data collection method used to identify relevant items for a new PROM?		d	inadequate	d	i	i	i	v	v	v	v	v	v	v	v	v	i	i	i	d	d	d	v			i			v	v	v
7	Were skilled group moderators/ interviewers used?		NA	doubtful	NA	NA	NA	NA	d	d	d	a	a	a	d	d	d	NA	NA	NA	NA	NA	NA	v			v			NA	NA	NA
8	Were the group meetings or interviews based on an appropriate topic or interview guide?		NA	doubtful	NA	NA	NA	NA	v	v	v	a	v	a	v	v	v	NA	NA	NA	NA	NA	NA	a			v			v	v	v
9	Were the group meetings or interviews recorded and transcribed verbatim?		NA	doubtful	NA	NA	NA	NA	d	d	d	d	d	d	d	a	d	NA	NA	NA	NA	NA	NA	d			d			NA	NA	NA
10	Was an appropriate approach used to analyse the data?		i	doubtful	i	i	i	i	i	i	i	a	a	a	a	d	d	NA	NA	NA	i	i	i	d			d			a	a	a
11	Was at least part of the data coded independently?		i	inadequate	i	NA	NA	NA	i	i	i	i	d	i	i	i	i	NA	NA	NA	NA	NA	NA	NA			NA			a	a	a
12	Was data collection continued until saturation was reached?		a	inadequate	d	NA	NA	NA	a	a	a	a	d	a	d	d	d	NA	NA	NA	NA	NA	NA	NA			NA			a	a	a
13	For quantitative studies: was the sample size appropriate?		d	doubtful	d	NA	NA	NA	NA	NA	NA	NA	NA	NA	NA	NA	NA	NA	NA	NA	v	V	v	NA			NA			NA	NA	NA
	SUBTOTAL QUALITY CONCEPT ELICITATION STUDY Lowest score of items 6-13		i	inadequate	i	i	i	i	i	i	i	i	a	d	i	i	i	i	i	i	i	i	i	d			i			a	a	a
	TOTAL QUALITY OF THE PROM DESIGN Lowest score of items 1-13		i	inadequate	i	i	i	i	i	i	i	i	d	d	i	i	i	i	i	i	i	i	i	d			i			a	a	a
1b. Cognitive interview study or other pilot test
			KKM	NADN	Consensus	KKM	JA	Consensus	KKM	JA	Consensus	KKM	JA	Consensus	KKM	NADN	Consensus	KKM	JA	Consensus	KKM	JA	Consensus	KKM	Rater 2	Consensus	KKM	Rater 2	Consensus	KKM	JA	Consensus	KKM	Rater 2	Consensus	KKM	Rater 2	Consensus	KKM	Rater 2	Consensus
14	Was a cognitive interview study or other pilot test performed? If NO skip items 15-35		v	yes	v	i	i	i	v	v	v	v	v	v	v	v	v	v	v	v	i	i	i	v			v			v	v	v
General design requirements			KKM	NADN	Consensus	KKM	JA	Consensus	KKM	JA	Consensus	KKM	JA	Consensus	KKM	NADN	Consensus	KKM	JA	Consensus	KKM	JA	Consensus	KKM	Rater 2	Consensus	KKM	Rater 2	Consensus	KKM	JA	Consensus	KKM	Rater 2	Consensus	KKM	Rater 2	Consensus	KKM	Rater 2	Consensus
15	Was the cognitive interview study or other pilot test performed in a sample representing the target population?		v	very good	v				v	v	v	a	a	a	v	a	a	v	v	v				v			d			v	v	v
Comprehensibility			KKM	NADN	Consensus	KKM	JA	Consensus	KKM	JA	Consensus	KKM	JA	Consensus	KKM	NADN	Consensus	KKM	JA	Consensus	KKM	JA	Consensus	KKM	Rater 2	Consensus	KKM	Rater 2	Consensus	KKM	JA	Consensus	KKM	Rater 2	Consensus	KKM	Rater 2	Consensus	KKM	Rater 2	Consensus
16	Were patients asked about the comprehensibility of the PROM? If NO or not clear, skip items 17-25		v	doubtful (no)	v				i	d	i	v	v	v	v	d	v	v	v	v				i			v			v	v	v
						KKM	JA	Consensus	KKM	Rater 2	Consensus	KKM	JA	Consensus	KKM	NADN	Consensus	KKM	JA	Consensus	KKM	JA	Consensus	KKM	Rater 2	Consensus	KKM	Rater 2	Consensus	KKM	JA	Consensus	KKM	Rater 2	Consensus	KKM	Rater 2	Consensus	KKM	Rater 2	Consensus
17	Were all items tested in their final form?		v		v							d	v	d	i		i	i	i	i							d			d	d	d
18	Was an appropriate qualitative method used to assess the comprehensibility of the PROM instructions, items, response options, and recall period?		d		d							a	a	a	a		a	d	d	d							a			a	a	a
19	Was each item tested in an appropriate number of patients?		d		d							d	d	d	v		v	v	v	v							v			v	v	v
20	Were skilled interviewers used?		NA		NA							a	a	a	d		d	a	a	a							v			NA	NA	NA
21	Were the interviews based on an appropriate interview guide?		NA		NA							a	a	a	a		a	a	v	a							v			a	v	a
22	Were the interviews recorded and transcribed verbatim?		NA		NA							d	v	d	d		d	d	d	d							d			NA	NA	NA
23	Was an appropriate approach used to analyse the data?		NA		NA							i	i	i	a		a	d	d	d							d			a	a	a
24	Were at least two researchers involved in the analysis?		d		d							d	d	d	d		d	d	v	d							NA			v	v	v
25	Were problems regarding the comprehensibility of the PROM instructions, items, response options, and recall period appropriately addressed by adapting the PROM?		i		i							d	d	d	i		i	i	i	i							a			a	a	a
		SUBTOTAL QUALITY OF COMPREHENSIBILITY STUDY Lowest score of items 15-25	i	doubtful	i	i	i	i				i	i	i	i		i	i	i	i	i	i	i	i			d			d	d	d
Comprehensiveness			KKM	NADN	Consensus	KKM	JA	Consensus	KKM	JA	Consensus	KKM	JA	Consensus	KKM	NADN	Consensus	KKM	JA	Consensus	KKM	JA	Consensus	KKM	Rater 2	Consensus	KKM	Rater 2	Consensus	KKM	JA	Consensus	KKM	Rater 2	Consensus	KKM	Rater 2	Consensus	KKM	Rater 2	Consensus
26	Were patients asked about the comprehensiveness of the PROM? If NO or not clear, skip items 27-35		d	doubtful	d				d	d	d	v	v	v	d	d	d	d	v	d				d			d			v	v	v
			KKM	NADN	Consensus	KKM	JA	Consensus	KKM	Rater 2	Consensus	KKM	JA	Consensus	KKM	NADN	Consensus	KKM	JA	Consensus	KKM	JA	Consensus	KKM	Rater 2	Consensus	KKM	Rater 2	Consensus	KKM	JA	Consensus	KKM	Rater 2	Consensus	KKM	Rater 2	Consensus	KKM	Rater 2	Consensus
27	Was the final set of items tested?											d	d	d					d											d	d	d
28	Was an appropriate method used for assessing the comprehensiveness of the PROM?											a	a	a					v											a	a	a
29	Was each item tested in an appropriate number of patients?											d	d	d					v											v	v	v
30	Were skilled interviewers used?											a	a	a					a											NA	NA	NA
31	Were the interviews based on an appropriate interview guide?											a	a	a					v											a	v	a
32	Were the interviews recorded and transcribed verbatim?											d	d	d					d											NA	NA	NA
33	Was an appropriate approach used to analyse the data?											i	i	i																a	a	a
34	Were at least two researchers involved in the analysis?											d	d	d					d											v	v	v
35	Were problems regarding the comprehensiveness of the PROM appropriately addressed by adapting the PROM?											d	d	d					d											a	a	a
	SUBTOTAL QUALITY OF COMPREHENSIVENESS STUDY Lowest score of items 15, 26-35		d	doubtful	d				d	d	d	i	i	i	d	d	d		d	d				d			d			d	d	d
		TOTAL QUALITY OF THE PILOT STUDY Lowest score of items 14-35	i	doubtful	i				i	d	d	i	i	i	i	d	i	i	i	i				d			d			d	d	d
		TOTAL QUALITY OF THE PROM DEVELOPMENT STUDY Lowest score of items 1-35	i	inadequate	i	i	i	i	i	i	i	i	i	i	i	i	i	i	i	i	i	i	i	i			i			d	d	d

## Sheet: Box 2
COSMIN box 2. Standards for evaluating the quality of content validity studies of PROMs
Only those parts of the box need to be completed for which information is available
Score: V= very good; A = adequate; D = doubtful; I = inadequate; N= not applicable
		Arabic Preschool Activity Card Sort (A-PACS)			Rey-Osterrieth complex figure, Go/No-Go, Shift			I-VABS			BRIEF (parent)			WCST, Knock-Tap Game (go/no-go)			TEXI			Go/No-go App version			Child Hayling Test			AWMA			CHEXI			BRIEF- Pre-Schoolers			VABS- Vietnam			PROM
		Malkawi S. 2015			Holding P. 2018			Tombokan-Runtukahu J. 1992			Chernoff M. 2018			Nampijja M. 2010			Thorell L. 2020			Sartori R. 2020			Siqueira L. 2016			Injoque-Ricle I. 2011			Trevisan B. 2017			Rincon-Diaz M. 2017			Goldberg M. 2009			ref
2a. Asking patient about relevance		KKM	NADN	Consensus	KKM	RZS	Consensus	KKM	RZS	Consensus	KKM	SKW	Consensus	KKM	SKW	Consensus	KKM	SKW	Consensus	KKM	SKW	Consensus	KKM	RZS	Consensus	KKM	SKW	Consensus	KKM	RZS	Consensus	KKM	RZS	Consensus	KKM	SKW	Consensus	rater 1	rater 2	Consensus
1	Was an appropriate method used to ask patients whether each item is relevant for their experience with the condition?	v	v good	v	i	I	i	v	V	v	i	i	i	i	i	i	i	i	i	i	i	i	i	i	i	i	i	i	i	i	i	i	d	i	i	i	i
2	Was each item tested in an appropriate number of patients?	v	v good	v	d	D	d	a	A	a	NA		NA	NA			NA		NA	NA		NA	NA	NA	NA	d		d	NA	NA	NA	d	d	d	NA
3	Were skilled group moderators/interviewers used?	d	adequate	a	a	A	a	d	V	a	NA		NA	NA			NA		NA	NA		NA	NA	NA	NA	NA		NA	NA	NA	NA	d	d	d	NA
4	Were the group meetings or interviews based on an appropriate topic or interview guide?	d	doubtful	d	d	A	d	d	D	d	NA		NA	NA			NA		NA	NA		NA	NA	NA	NA	NA		NA	NA	NA	NA	d	d	d	NA
5	Were the group meetings or interviews recorded and transcribed verbatim?	v	doubtful	a	d	D	d	d	D	d	NA		NA	NA			NA		NA	NA		NA	NA	NA	NA	NA		NA	NA	NA	NA	d	d	d	NA
6	Was an appropriate approach used to analyse the data?	d	doubtful	d	d	D	d	d	D	d	NA		NA	NA			NA		NA	NA		NA	NA	NA	NA	NA		NA	NA	NA	NA	d	d	d	NA
7	Were at least two researchers involved in the analysis?	d	v good	a	d	D	d	d	D	d	NA		NA	NA			NA		NA	NA		NA	NA	NA	NA	NA		NA	NA	NA	NA	d	d	d	NA
	SUBTOTAL QUALITY OF RELEVANCE STUDY Lowest score of items 1-7	d	d	d	i	I	I	d	d	d	i		i	i		i	i		i			i	i	i	i	i		i	i	i	i	i	d	i	i		i
2b. Asking patients about comprehensiveness		KKM	NADN	Consensus	KKM	RZS	Consensus	KKM	RZS	Consensus	KKM	SKW	Consensus	KKM	SKW	Consensus	KKM	SKW	Consensus	KKM	SKW	Consensus	KKM	RZS	Consensus	KKM	SKW	Consensus	KKM	RZS	Consensus	KKM	RZS	Consensus	KKM	SKW	Consensus	rater 1	rater 2	Consensus
8	Was an appropriate method used for assessing the comprehensiveness of the PROM?	a	doubtful	a	NA	NA	NA	i	I	i	i	i	i	NA	NA	NA	i	i	i	NA	NA	NA	NA	NA	NA	NA	i	NA	i	i	i	a	a	a	i	i	i
9	Was each item tested in an appropriate number of patients?	v		v				a	A	a	NA		NA				NA		NA										NA	NA	NA	d	d	d	NA
10	Were skilled group moderators/interviewers used?	a		a				d	v	a	NA		NA				NA		NA										NA	NA	NA	a	a	a	NA
11	Were the group meetings or interviews based on an appropriate topic or interview guide?	d		d				d	d	d	NA		NA				NA		NA										NA	NA	NA	a	a	a	NA
12	Were the group meetings or interviews recorded and transcribed verbatim?	v		v				d	d	d	NA		NA				NA		NA										NA	NA	NA	d	d	d	NA
13	Was an appropriate approach used to analyse the data?	d		d				d	d	d	NA		NA				NA		NA										NA	NA	NA	d	d	d	NA
14	Were at least two researchers involved in the analysis?	a		a				d	d	d	NA		NA				NA		NA										NA	NA	NA	d	d	d	NA
	SUBTOTAL QUALITY OF COMPREHENSIVENESS STUDY Lowest score of items 8-14	d		d	NA	NA	NA	i	i	i	i		i	NA		NA	i		i			NA							i	i	i	d	d	d	i		i
2c. Asking patients about comprehensibility		KKM	NADN	Consensus	KKM	RZS	Consensus	KKM	RZS	Consensus	KKM	SKW	Consensus	KKM	SKW	Consensus	KKM	SKW	Consensus	KKM	SKW	Consensus	KKM	RZS	Consensus	KKM	SKW	Consensus	KKM	RZS	Consensus	KKM	RZS	Consensus	KKM	SKW	Consensus	rater 1	rater 2	Consensus
15	Was an appropriate qualitative method used for assessing the comprehensibility of the PROM instructions, items, response options, and recall period?	i	doubtful	i	i	i	i	d	D	d	i	i	i	d	d	d	a	a	a	a	a	a	d	d	d	a	D	d	i	i	i	d	d	d	i	i	i
16	Was each item tested in an appropriate number of patients?	v	v good	v	d	d	d	a	a	a	NA		NA	a	v	a	v	v	v	v	v	v	v	v	v	d	V	d	NA	NA	NA	d	d	d	NA
17	Were skilled group moderators/interviewers used?	d	adequate	a	a	a	a	d	v	a	NA		NA	a	a	a	d	a	d	v	a	a	a	a	a	NA	D	d	NA	NA	NA	d	a	d	NA
18	Were the group meetings or interviews based on an appropriate topic or interview guide?	d	doubtful	d	d	d	d	d	d	d	NA		NA	d	d	d	d	d	d	d	NA	NA	d	d	d	NA	D	d	NA	NA	NA	d	a	d	NA
19	Were the group meetings or interviews recorded and transcribed verbatim?	a	doubtful	a	d	d	d	d	d	d	NA		NA	d	d	d	d	d	d	NA	NA	NA	d	d	d	NA	D	d	NA	NA	NA	d	d	d	NA
20	Was an appropriate approach used to analyse the data?	d	doubtful	d	d	d	d	d	d	d	NA		NA	d	d	d	d	d	d	d	NA	d	d	d	d	d	D	d	NA	NA	NA	d	d	d	NA
21	Were at least two researchers involved in the analysis?	d	v good	a	d	d	d	d	d	d	NA		NA	d	d	d	d	d	d	NA	NA	NA	d	d	d	NA	D		NA	NA	NA	d	d	d	NA
	SUBTOTAL QUALITY OF COMPREHENSIBILITY STUDY Lowest score of items 15-21	i	d	i	i	i	i	d	d	d	i		i	d	d	d	d	d	d	d		d	d	d	d	d		d	i	i	i	d	d	d	i		i
2d. Asking professionals about relevance		KKM	NADN	Consensus	KKM	RZS	Consensus	KKM	RZS	Consensus	KKM	SKW	Consensus	KKM	SKW	Consensus	KKM	SKW	Consensus	KKM	SKW	Consensus	KKM	RZS	Consensus	KKM	SKW	Consensus	KKM	RZS	Consensus	KKM	RZS	Consensus	KKM	SKW	Consensus	rater 1	rater 2	Consensus
22	Was an appropriate method used to ask professionals whether each item is relevant for the construct of interest?	i	d	i	d	A	a	v	v	v	i	i	i	i	i	i	v	v	v	v	v	v	v	v	v	i	i	i	i	i	i	d	d	d	i	i	i
23	Were professionals from all relevant disciplines included?	a	a	a	d	d	d	v	v	v	NA		NA	NA			v	a	a	a	i	a	v	v	v	NA		NA	NA	NA	NA	a	a	a	NA
24	Was each item tested in an appropriate number of professionals?	d	d	d	d	d	d	d	d	d	NA		NA	NA			d	d	d	a	d	d	v	v	v	NA		NA	NA	NA	NA	a	a	a	NA
25	Was an appropriate approach used to analyse the data?	a	d	d	d	d	d	d	d	d	NA		NA	NA			d	d	d	a	a	a	d	d	d	NA		NA	NA	NA	NA	d	d	d	NA
26	Were at least two researchers involved in the analysis?	d	v good	d	d	d	d	d	d	d	NA		NA	NA			d	d	d	d	a	a	d	d	d	NA		NA	NA	NA	NA	d	d	d	NA
	SUBTOTAL QUALITY OF RELEVANCE STUDY Lowest score of items 22-26	i	d	i	d	d	d	d	d	d	i		i	i		i	d		d	d		d	d	d	d	i		I	i	i	i	d	d	d	i		i
2e. Asking professionals about comprehensiveness		KKM	NADN	Consensus	rater 1	RZS	Consensus	KKM	RZS	Consensus	KKM	SKW	Consensus	KKM	SKW	Consensus	KKM	SKW	Consensus	KKM	SKW	Consensus	KKM	RZS	Consensus	KKM	SKW	Consensus	KKM	RZS	Consensus	KKM	RZS	Consensus	KKM	SKW	Consensus	rater 1	rater 2	Consensus
27	Was an appropriate method used for assessing the comprehensiveness of the PROM?	d	a	d	i	a	i	i	A	i	i	i	i	i	i	i	v	v	v	i	d	i	v	v	v	i	i	i	i	i	i	d	a	d	i		i
28	Were professionals from all relevant disciplines included?	a	a	a	d	d	d	v	v	v	NA		NA	NA			v	a	a	a	d	d	v	v	v	NA		NA	NA	NA	NA	a	a	a	NA
29	Was each item tested in an appropriate number of professionals?	d	d	d	d	d	d	d	d	d	NA		NA	NA			d	d	d	a	d	d	v	v	v	NA		NA	NA	NA	NA	d	d	d	NA
30	Was an appropriate approach used to analyse the data?	a	d	d	d	d	d	d	d	d	NA		NA	NA			d	d	d	a	d	d	d	d	d	NA		NA	NA	NA	NA	d	d	d	NA
31	Were at least two researchers involved in the analysis?	d	v good	d	d	d	d	d	d	d	NA		NA	NA			d	d	d	d	d	d	d	d	d	NA		NA	NA	NA	NA	d	d	d	NA
	SUBTOTAL QUALITY OF COMPREHENSIVENESS STUDY Lowest score of items 27-31	d	d	d	i	d	i	i	d	i	i		i	i		i	d	d	d	i		i	d	d	d	i		I	i	i	i	d	d	d	i		i

## Sheet: Summary content validity
Rating the content validity of the PROM
Complete one tabel per PROM (subscale)
Criteria for content validity
To fill in ratings use apostrophe (') before the + / - / ± / ? signs
Score: + = sufficient; - = insufficient; ? = indeterminate; ± = inconsistent
CPAS		Amini M. 2016 Instrument development	Content validity study 1	Content validity study 2	Content validity study 3	OVERALL RATINGS PER PROM3	QUALITY OF EVIDENCE
		+ / - / ?	+ / - / ?	+ / - / ?	+ / - / ?	+ / - / ± / ?	High, moderate, low, very low
		consensus	consensus	consensus	consensus	consensus	consensus
Relevance
1	Are the included items relevant for the construct of interest?1	+
2	Are the included items relevant for the target population of interest?1	?
3	Are the included items relevant for the context of use of interest?1	+
4	Are the response options appropriate?	?
5	Is the recall period appropriate?	NA
	RELEVANCE RATING (+ / - / ± / ?)	?				?			35
Comprehensiveness
6	Are all key concepts included?	?
	COMPREHENSIVENESS RATING (+ / - / ± / ?)	?				?
Comprehensibility
7	Are the PROM instructions understood by the population of interest as intended?	?
8	Are the PROM items and response options understood by the population of interest as intended?	?
9	Are the PROM items appropriately worded?
10	Do the response options match the question?
	COMPREHENSIBILITY RATING (+ / - / ± / ?)	?				-
	CONTENT VALIDITY RATING (+ / - / ± / ?)	?				?	very low
1 These criteria refer to the construct, population, and context of use of interest in the systematic review.
2 Add more columns if more content validity studies are available
3 If ratings are inconsistent between studies, consider using separate tables for subgroups of studies with consistent results.
PACS	PACS	Malkawi S. 2015 Content validity/ adaptation	Instrument development study for PACS Berg (2006)	Content validity study 2	Content validity study 3	OVERALL RATINGS PER PROM3	QUALITY OF EVIDENCE
		+ / - / ?	+ / - / ?	+ / - / ?	+ / - / ?	+ / - / ± / ?	High, moderate, low, very low
		consensus	consensus	consensus	consensus	consensus	consensus
Relevance
1	Are the included items relevant for the construct of interest?1	?	+
2	Are the included items relevant for the target population of interest?1	+	+
3	Are the included items relevant for the context of use of interest?1	?	+
4	Are the response options appropriate?	?	+
5	Is the recall period appropriate?	NA	NA
	RELEVANCE RATING (+ / - / ± / ?)	?	+			+
Comprehensiveness
6	Are all key concepts included?	+	+
	COMPREHENSIVENESS RATING (+ / - / ± / ?)	+	+			+
Comprehensibility
7	Are the PROM instructions understood by the population of interest as intended?	?	?
8	Are the PROM items and response options understood by the population of interest as intended?	?	?
9	Are the PROM items appropriately worded?
10	Do the response options match the question?
	COMPREHENSIBILITY RATING (+ / - / ± / ?)	?	?			?
	CONTENT VALIDITY RATING (+ / - / ± / ?)	?	±			±	low
EFS/EFE		Korzeniowski C. 2019 Instrument development	Content validity study 1	Content validity study 2	Content validity study 3	OVERALL RATINGS PER PROM3	QUALITY OF EVIDENCE
		+ / - / ?	+ / - / ?	+ / - / ?	+ / - / ?	+ / - / ± / ?	High, moderate, low, very low
		consensus	consensus	consensus	consensus	consensus	consensus
Relevance
1	Are the included items relevant for the construct of interest?1	+
2	Are the included items relevant for the target population of interest?1	?
3	Are the included items relevant for the context of use of interest?1	+
4	Are the response options appropriate?	+
5	Is the recall period appropriate?	NA
	RELEVANCE RATING (+ / - / ± / ?)	±
Comprehensiveness
6	Are all key concepts included?	?
	COMPREHENSIVENESS RATING (+ / - / ± / ?)	?
Comprehensibility
7	Are the PROM instructions understood by the population of interest as intended?	?
8	Are the PROM items and response options understood by the population of interest as intended?	?
9	Are the PROM items appropriately worded?
10	Do the response options match the question?
	COMPREHENSIBILITY RATING (+ / - / ± / ?)	?
	CONTENT VALIDITY RATING (+ / - / ± / ?)	?				?	Very low
	ROCF	Holding P. 2018 content validity/ adaptation	PROM development study	Content validity study 2	Content validity study 3	OVERALL RATINGS PER PROM3	QUALITY OF EVIDENCE
		+ / - / ?	+ / - / ?	+ / - / ?	+ / - / ?	+ / - / ± / ?	High, moderate, low, very low
		consensus	consensus	consensus	consensus	consensus	consensus
Relevance
1	Are the included items relevant for the construct of interest?1	+
2	Are the included items relevant for the target population of interest?1	?
3	Are the included items relevant for the context of use of interest?1	+
4	Are the response options appropriate?	NA
5	Is the recall period appropriate?	NA
	RELEVANCE RATING (+ / - / ± / ?)	±
Comprehensiveness
6	Are all key concepts included?	-
	COMPREHENSIVENESS RATING (+ / - / ± / ?)	-
Comprehensibility
7	Are the PROM instructions understood by the population of interest as intended?	?
8	Are the PROM items and response options understood by the population of interest as intended?	?
9	Are the PROM items appropriately worded?
10	Do the response options match the question?
	COMPREHENSIBILITY RATING (+ / - / ± / ?)	?
	CONTENT VALIDITY RATING (+ / - / ± / ?)	±				±	low
Go/No-go		Holding P. 2018 content validity / adaptation	Nampijja 2010 content validity / adaptation 2	Sartori R. 2020 content validity / adaptation 3	Instrument development study	OVERALL RATINGS PER PROM3	QUALITY OF EVIDENCE
		+ / - / ?	+ / - / ?	+ / - / ?	+ / - / ?	+ / - / ± / ?	High, moderate, low, very low
		consensus	consensus	consensus	consensus	consensus	consensus
Relevance
1	Are the included items relevant for the construct of interest?1	+	?	+
2	Are the included items relevant for the target population of interest?1	?	?	?
3	Are the included items relevant for the context of use of interest?1	+	?	+
4	Are the response options appropriate?	?	?	NA
5	Is the recall period appropriate?	NA	NA	NA
	RELEVANCE RATING (+ / - / ± / ?)	?	?	±
Comprehensiveness
6	Are all key concepts included?	-	-	-
	COMPREHENSIVENESS RATING (+ / - / ± / ?)	-	-	-
Comprehensibility
7	Are the PROM instructions understood by the population of interest as intended?	?	+	+
8	Are the PROM items and response options understood by the population of interest as intended?	?	+	+
9	Are the PROM items appropriately worded?
10	Do the response options match the question?
	COMPREHENSIBILITY RATING (+ / - / ± / ?)	?	+	+
	CONTENT VALIDITY RATING (+ / - / ± / ?)	?	±	±		±	low
	Shift	Holding P. 2018 content validity/ adaptation	PROM development study	Content validity study 2	Content validity study 3	OVERALL RATINGS PER PROM3	QUALITY OF EVIDENCE
		+ / - / ?	+ / - / ?	+ / - / ?	+ / - / ?	+ / - / ± / ?	High, moderate, low, very low
		consensus	consensus	consensus	consensus	consensus	consensus
Relevance
1	Are the included items relevant for the construct of interest?1	+
2	Are the included items relevant for the target population of interest?1	?
3	Are the included items relevant for the context of use of interest?1	+
4	Are the response options appropriate?	?
5	Is the recall period appropriate?	NA
	RELEVANCE RATING (+ / - / ± / ?)	?
Comprehensiveness
6	Are all key concepts included?	-
	COMPREHENSIVENESS RATING (+ / - / ± / ?)	-
Comprehensibility
7	Are the PROM instructions understood by the population of interest as intended?	?
8	Are the PROM items and response options understood by the population of interest as intended?	?
9	Are the PROM items appropriately worded?
10	Do the response options match the question?
	COMPREHENSIBILITY RATING (+ / - / ± / ?)	?
	CONTENT VALIDITY RATING (+ / - / ± / ?)	?				?	very low
VABS I & II		Tombokan-Runtukahu J. 1992 Content validity/ adaptation study	Goldberg M. 2009 content validity/ adaptation	Sparrow S. (1987, 2016) development study	PROM development study	OVERALL RATINGS PER PROM3	QUALITY OF EVIDENCE
		+ / - / ?	+ / - / ?	+ / - / ?	+ / - / ?	+ / - / ± / ?	High, moderate, low, very low
		consensus	consensus	consensus	consensus	consensus	consensus
Relevance
1	Are the included items relevant for the construct of interest?1	+	?	+
2	Are the included items relevant for the target population of interest?1	+	?	?
3	Are the included items relevant for the context of use of interest?1	+	?	+
4	Are the response options appropriate?	?	?	+
5	Is the recall period appropriate?	NA	NA	NA
	RELEVANCE RATING (+ / - / ± / ?)	+	?	±
Comprehensiveness
6	Are all key concepts included?	?	?	?
	COMPREHENSIVENESS RATING (+ / - / ± / ?)	?	?	?
Comprehensibility
7	Are the PROM instructions understood by the population of interest as intended?	?	?	?
8	Are the PROM items and response options understood by the population of interest as intended?	+	?	?
9	Are the PROM items appropriately worded?
10	Do the response options match the question?
	COMPREHENSIBILITY RATING (+ / - / ± / ?)	+	?	?
	CONTENT VALIDITY RATING (+ / - / ± / ?)	+	?	?		+	Very low
PADL		Holding P. 2009 Instrument development	Content validity study 1	Content validity study 2	Content validity study 3	OVERALL RATINGS PER PROM3	QUALITY OF EVIDENCE
		+ / - / ?	+ / - / ?	+ / - / ?	+ / - / ?	+ / - / ± / ?	High, moderate, low, very low
		consensus	consensus	consensus	consensus	consensus	consensus
Relevance
1	Are the included items relevant for the construct of interest?1	+
2	Are the included items relevant for the target population of interest?1	?
3	Are the included items relevant for the context of use of interest?1	?
4	Are the response options appropriate?	+
5	Is the recall period appropriate?	NA
	RELEVANCE RATING (+ / - / ± / ?)	?
Comprehensiveness
6	Are all key concepts included?	?
	COMPREHENSIVENESS RATING (+ / - / ± / ?)	?
Comprehensibility
7	Are the PROM instructions understood by the population of interest as intended?	?
8	Are the PROM items and response options understood by the population of interest as intended?	?
9	Are the PROM items appropriately worded?
10	Do the response options match the question?
	COMPREHENSIBILITY RATING (+ / - / ± / ?)	?
	CONTENT VALIDITY RATING (+ / - / ± / ?)	?				?	Very low
Child Function Impairment Rating Scale CFIRS		Tol W. 2011 Instrument development	Content validity study 1	Content validity study 2	Content validity study 3	OVERALL RATINGS PER PROM3	QUALITY OF EVIDENCE
		+ / - / ?	+ / - / ?	+ / - / ?	+ / - / ?	+ / - / ± / ?	High, moderate, low, very low
		consensus	consensus	consensus	consensus	consensus	consensus
Relevance
1	Are the included items relevant for the construct of interest?1	?
2	Are the included items relevant for the target population of interest?1	?
3	Are the included items relevant for the context of use of interest?1	?
4	Are the response options appropriate?	+
5	Is the recall period appropriate?	NA
	RELEVANCE RATING (+ / - / ± / ?)	?
Comprehensiveness
6	Are all key concepts included?	?
	COMPREHENSIVENESS RATING (+ / - / ± / ?)	?
Comprehensibility
7	Are the PROM instructions understood by the population of interest as intended?	?
8	Are the PROM items and response options understood by the population of interest as intended?	?
9	Are the PROM items appropriately worded?
10	Do the response options match the question?
	COMPREHENSIBILITY RATING (+ / - / ± / ?)	?
	CONTENT VALIDITY RATING (+ / - / ± / ?)	?				?	Very low
BRIEF (parent)		Chernoff M. 2018 Content validity/ adaptation	Gioia G. 1996, 2015 development study	Content validity study 2	Content validity study 3	OVERALL RATINGS PER PROM3	QUALITY OF EVIDENCE
		+ / - / ?	+ / - / ?	+ / - / ?	+ / - / ?	+ / - / ± / ?	High, moderate, low, very low
		consensus	consensus	consensus	consensus	consensus	consensus
Relevance
1	Are the included items relevant for the construct of interest?1	?	+
2	Are the included items relevant for the target population of interest?1	?	+
3	Are the included items relevant for the context of use of interest?1	?	+
4	Are the response options appropriate?	?	+
5	Is the recall period appropriate?	NA	NA
	RELEVANCE RATING (+ / - / ± / ?)	?	+
Comprehensiveness
6	Are all key concepts included?	?	?
	COMPREHENSIVENESS RATING (+ / - / ± / ?)	?	?
Comprehensibility
7	Are the PROM instructions understood by the population of interest as intended?	?	?
8	Are the PROM items and response options understood by the population of interest as intended?	?	?
9	Are the PROM items appropriately worded?
10	Do the response options match the question?
	COMPREHENSIBILITY RATING (+ / - / ± / ?)	?	?
	CONTENT VALIDITY RATING (+ / - / ± / ?)	?	?			?	Very low
BRIEF (pre-school)		Rincon-Diaz M. 2017 content validity/ adaptation	Gioia G. 1996, 2015 development study	Content validity study 2	Content validity study 3	OVERALL RATINGS PER PROM3	QUALITY OF EVIDENCE
		+ / - / ?	+ / - / ?	+ / - / ?	+ / - / ?	+ / - / ± / ?	High, moderate, low, very low
		consensus	consensus	consensus	consensus	consensus	consensus
Relevance
1	Are the included items relevant for the construct of interest?1	+	+
2	Are the included items relevant for the target population of interest?1	?	+
3	Are the included items relevant for the context of use of interest?1	+	+
4	Are the response options appropriate?	+	+
5	Is the recall period appropriate?	NA	NA
	RELEVANCE RATING (+ / - / ± / ?)	±	+
Comprehensiveness
6	Are all key concepts included?	+	?
	COMPREHENSIVENESS RATING (+ / - / ± / ?)	+	?
Comprehensibility
7	Are the PROM instructions understood by the population of interest as intended?	?	?
8	Are the PROM items and response options understood by the population of interest as intended?	+	?
9	Are the PROM items appropriately worded?
10	Do the response options match the question?
	COMPREHENSIBILITY RATING (+ / - / ± / ?)	+	?
	CONTENT VALIDITY RATING (+ / - / ± / ?)	+	?			+	Very low
WCST		Nampijja M. 2010 Content validity/ adaptation	PROM development study	Content validity study 2	Content validity study 3	OVERALL RATINGS PER PROM3	QUALITY OF EVIDENCE
		+ / - / ?	+ / - / ?	+ / - / ?	+ / - / ?	+ / - / ± / ?	High, moderate, low, very low
		consensus	consensus	consensus	consensus	consensus	consensus
Relevance
1	Are the included items relevant for the construct of interest?1	?
2	Are the included items relevant for the target population of interest?1	?
3	Are the included items relevant for the context of use of interest?1	?
4	Are the response options appropriate?	NA
5	Is the recall period appropriate?	NA
	RELEVANCE RATING (+ / - / ± / ?)	?
Comprehensiveness
6	Are all key concepts included?	-
	COMPREHENSIVENESS RATING (+ / - / ± / ?)	-
Comprehensibility
7	Are the PROM instructions understood by the population of interest as intended?	+
8	Are the PROM items and response options understood by the population of interest as intended?	+
9	Are the PROM items appropriately worded?
10	Do the response options match the question?
	COMPREHENSIBILITY RATING (+ / - / ± / ?)	+
	CONTENT VALIDITY RATING (+ / - / ± / ?)	±				±	low
TEXI		Thorell L. 2020 content validity/ adaptation study	Thorell L. 2008 development study	PROM development study	PROM development study	OVERALL RATINGS PER PROM3	QUALITY OF EVIDENCE
		+ / - / ?	+ / - / ?	+ / - / ?	+ / - / ?	+ / - / ± / ?	High, moderate, low, very low
		consensus	consensus	consensus	consensus	consensus	consensus
Relevance
1	Are the included items relevant for the construct of interest?1	+	+
2	Are the included items relevant for the target population of interest?1	?	?
3	Are the included items relevant for the context of use of interest?1	+	?
4	Are the response options appropriate?	?	?
5	Is the recall period appropriate?	NA	NA
	RELEVANCE RATING (+ / - / ± / ?)	?	?
Comprehensiveness
6	Are all key concepts included?	?	?
	COMPREHENSIVENESS RATING (+ / - / ± / ?)	?	?
Comprehensibility
7	Are the PROM instructions understood by the population of interest as intended?	?	?
8	Are the PROM items and response options understood by the population of interest as intended?	+	?
9	Are the PROM items appropriately worded?
10	Do the response options match the question?
	COMPREHENSIBILITY RATING (+ / - / ± / ?)	+	?
	CONTENT VALIDITY RATING (+ / - / ± / ?)	?	?			?	Very low
Child Hayling Test		Siqueira L. 2016 content validity/ adaptation	Burgess P. 1997 PROM development study	Content validity study 2	Content validity study 3	OVERALL RATINGS PER PROM3	QUALITY OF EVIDENCE
		+ / - / ?	+ / - / ?	+ / - / ?	+ / - / ?	+ / - / ± / ?	High, moderate, low, very low
		consensus	consensus	consensus	consensus	consensus	consensus
Relevance
1	Are the included items relevant for the construct of interest?1	+
2	Are the included items relevant for the target population of interest?1	?
3	Are the included items relevant for the context of use of interest?1	+
4	Are the response options appropriate?	NA
5	Is the recall period appropriate?	NA
	RELEVANCE RATING (+ / - / ± / ?)	±
Comprehensiveness
6	Are all key concepts included?	-
	COMPREHENSIVENESS RATING (+ / - / ± / ?)	-
Comprehensibility
7	Are the PROM instructions understood by the population of interest as intended?	?
8	Are the PROM items and response options understood by the population of interest as intended?	+
9	Are the PROM items appropriately worded?
10	Do the response options match the question?
	COMPREHENSIBILITY RATING (+ / - / ± / ?)	+
	CONTENT VALIDITY RATING (+ / - / ± / ?)	±				±	low
AWMA		Injoque-Ricle I. 2011 Content validation/ adaptation	Alloway T. (2007a) Instrument development study	PROM development study	PROM development study	OVERALL RATINGS PER PROM3	QUALITY OF EVIDENCE
		+ / - / ?	+ / - / ?	+ / - / ?	+ / - / ?	+ / - / ± / ?	High, moderate, low, very low
		consensus	consensus	consensus	consensus	consensus	consensus
Relevance
1	Are the included items relevant for the construct of interest?1	?
2	Are the included items relevant for the target population of interest?1	?
3	Are the included items relevant for the context of use of interest?1	?
4	Are the response options appropriate?	NA
5	Is the recall period appropriate?	NA
	RELEVANCE RATING (+ / - / ± / ?)	?
Comprehensiveness
6	Are all key concepts included?	-
	COMPREHENSIVENESS RATING (+ / - / ± / ?)	-
Comprehensibility
7	Are the PROM instructions understood by the population of interest as intended?	+
8	Are the PROM items and response options understood by the population of interest as intended?	+
9	Are the PROM items appropriately worded?
10	Do the response options match the question?
	COMPREHENSIBILITY RATING (+ / - / ± / ?)	+
	CONTENT VALIDITY RATING (+ / - / ± / ?)	±				±	low
SFIRS		Du Y. 2018 instrument development	Content validity study 1	Content validity study 2	Content validity study 3	OVERALL RATINGS PER PROM3	QUALITY OF EVIDENCE
		+ / - / ?	+ / - / ?	+ / - / ?	+ / - / ?	+ / - / ± / ?	High, moderate, low, very low
		consensus	consensus	consensus	consensus	consensus	consensus
Relevance
1	Are the included items relevant for the construct of interest?1	+
2	Are the included items relevant for the target population of interest?1	?
3	Are the included items relevant for the context of use of interest?1	?
4	Are the response options appropriate?	?
5	Is the recall period appropriate?	NA
	RELEVANCE RATING (+ / - / ± / ?)	?
Comprehensiveness
6	Are all key concepts included?	?
	COMPREHENSIVENESS RATING (+ / - / ± / ?)	?
Comprehensibility
7	Are the PROM instructions understood by the population of interest as intended?	?
8	Are the PROM items and response options understood by the population of interest as intended?	?
9	Are the PROM items appropriately worded?
10	Do the response options match the question?
	COMPREHENSIBILITY RATING (+ / - / ± / ?)	?
	CONTENT VALIDITY RATING (+ / - / ± / ?)	?				?	Very low
CHEXI		Trevisan B. 2017 Content validity/ adaptation	Thorell L. 2008 development study	Content validity study 2	Content validity study 3	OVERALL RATINGS PER PROM3	QUALITY OF EVIDENCE
		+ / - / ?	+ / - / ?	+ / - / ?	+ / - / ?	+ / - / ± / ?	High, moderate, low, very low
		consensus	consensus	consensus	consensus	consensus	consensus
Relevance
1	Are the included items relevant for the construct of interest?1	?	+
2	Are the included items relevant for the target population of interest?1	?	?
3	Are the included items relevant for the context of use of interest?1	?	?
4	Are the response options appropriate?	?	?
5	Is the recall period appropriate?	NA	NA
	RELEVANCE RATING (+ / - / ± / ?)	?	?
Comprehensiveness
6	Are all key concepts included?	?	?
	COMPREHENSIVENESS RATING (+ / - / ± / ?)	?	?
Comprehensibility
7	Are the PROM instructions understood by the population of interest as intended?	?	?
8	Are the PROM items and response options understood by the population of interest as intended?	?	?
9	Are the PROM items appropriately worded?
10	Do the response options match the question?
	COMPREHENSIBILITY RATING (+ / - / ± / ?)	?	?
	CONTENT VALIDITY RATING (+ / - / ± / ?)	?	?			?	Very low
EFICA		Arruda M. 2020 Instrument development	Content validity study 1	Content validity study 2	Content validity study 3	OVERALL RATINGS PER PROM3	QUALITY OF EVIDENCE
		+ / - / ?	+ / - / ?	+ / - / ?	+ / - / ?	+ / - / ± / ?	High, moderate, low, very low
		consensus	consensus	consensus	consensus	consensus	consensus
Relevance
1	Are the included items relevant for the construct of interest?1	+
2	Are the included items relevant for the target population of interest?1	?
3	Are the included items relevant for the context of use of interest?1	+
4	Are the response options appropriate?	+
5	Is the recall period appropriate?	NA
	RELEVANCE RATING (+ / - / ± / ?)	±
Comprehensiveness
6	Are all key concepts included?	?
	COMPREHENSIVENESS RATING (+ / - / ± / ?)	?
Comprehensibility
7	Are the PROM instructions understood by the population of interest as intended?	?
8	Are the PROM items and response options understood by the population of interest as intended?	?
9	Are the PROM items appropriately worded?
10	Do the response options match the question?
	COMPREHENSIBILITY RATING (+ / - / ± / ?)	?
	CONTENT VALIDITY RATING (+ / - / ± / ?)	?				?	Very low

## Sheet: Table 3
Tables for a systematic review manuscript
	Table 3. Quality of the evidence for measurement properties of the PROMS
		BRIEF (parent)		BRIEF (teachers)		BRIEF (personal)		BRIEF (pre-school)		ROCF		EFS/EFE		CCTT of DKEFS		Design fluency of DKEFS		Verbal Fluency of DKEFS		KITAP		JBT		PACS		RACER		CPAS		WCST		Design Copying of NEPSY		Tower Test of NEPSY/DKEFS		Digit Span of NEPSY		Go/No-go		Letter numbering sequence		Shift		EF Touch		BASC		BSFT
		OVERALL RATING	QUALITY OF EVIDENCE	OVERALL RATING	QUALITY OF EVIDENCE	OVERALL RATING	QUALITY OF EVIDENCE	OVERALL RATING	QUALITY OF EVIDENCE					OVERALL RATING	QUALITY OF EVIDENCE	OVERALL RATING	QUALITY OF EVIDENCE	OVERALL RATING	QUALITY OF EVIDENCE	OVERALL RATING	QUALITY OF EVIDENCE	OVERALL RATING	QUALITY OF EVIDENCE	OVERALL RATING	QUALITY OF EVIDENCE	OVERALL RATING	QUALITY OF EVIDENCE	OVERALL RATING	QUALITY OF EVIDENCE	OVERALL RATING	QUALITY OF EVIDENCE	OVERALL RATING	QUALITY OF EVIDENCE	OVERALL RATING	QUALITY OF EVIDENCE	OVERALL RATING	QUALITY OF EVIDENCE	OVERALL RATING	QUALITY OF EVIDENCE	OVERALL RATING	QUALITY OF EVIDENCE	OVERALL RATING	QUALITY OF EVIDENCE	OVERALL RATING	QUALITY OF EVIDENCE	OVERALL RATING	QUALITY OF EVIDENCE	OVERALL RATING	QUALITY OF EVIDENCE
		+ / - / ?	High, moderate, low, very low	+ / - / ?	High, moderate, low, very low	+ / - / ?	High, moderate, low, very low	+ / - / ?	High, moderate, low, very low	+ / - / ?	High, moderate, low, very low	+ / - / ?	High, moderate, low, very low	+ / - / ?	High, moderate, low, very low	+ / - / ?	High, moderate, low, very low	+ / - / ?	High, moderate, low, very low	+ / - / ?	High, moderate, low, very low	+ / - / ?	High, moderate, low, very low	+ / - / ?	High, moderate, low, very low	+ / - / ?	High, moderate, low, very low	+ / - / ?	High, moderate, low, very low	+ / - / ?	High, moderate, low, very low	+ / - / ?	High, moderate, low, very low	+ / - / ?	High, moderate, low, very low	+ / - / ?	High, moderate, low, very low	+ / - / ?	High, moderate, low, very low	+ / - / ?	High, moderate, low, very low	+ / - / ?	High, moderate, low, very low	+ / - / ?	High, moderate, low, very low	+ / - / ?	High, moderate, low, very low	+ / - / ?	High, moderate, low, very low
	PROM development/adaptation
	Relevance											?												?				?
	Comprehensiveness											-												-				-
	Comprehensibility	-				?				-		-												-				-		-								-
	Structural validity	?	very low	+	very low	?	very low	?	low	?	low	+	high	+	moderate	?	very low	+	moderate			?	very low					+	high	?	low	?	very low	?	low	?	very low	+	high	+	moderate					+	high
	Internal consistency	+	high	+	high	+	high	'+	High			+	high															-	high	+	moderate			-	very low			+	high							+	high
	Cross-cultural validity/ measurement invariance	?	very low					?	very low	?	very low									?	very low					?	low			?	very low							+	moderate			?	very low			+	moderate
	Reliability	-	very low					+	very low	?	very low	?	low	?	very low			?	very low									+	very low	?	very low			?	very low			?	very low	?	very low	?	very low
	Measurement error
	Criterion validity
	Construct validity	- for convergent validity; + for discriminant validity for ADHD	moderate for both	+ sufficient	low			+ sufficient	high	+ sufficient	high							+	high	++	low	-	moderate					+	moderate	++	low	-	low	-	low	-	low	++	moderate					+	low	+	low	+ for discriminant validity (age); - for convergent validity	high for both
	Responsiveness									- insufficient	low																											-	low			-	low
PROM DEVELOPMENT INTERPRETATION
+	≥85% of the items of the PROM (or subscale) fulfill the criterion
-	<85% of the items of the PROM (or subscale) does fulfill the criteria
?	No(t enough) information available or quality of (part of a) the study inadequate
OTHER VALIDITY
+	sufficient
-	insufficient
?	indeterminate
[truncated: 42 more columns]

## Sheet: Summary Psychometric ratings
Rating the measurement properties of the PROM
Use one Table per PROM
Add additional columns (studies) if necessary
PROM	Study 1			Study 2			Study 3			Study 4			Study 5			OVERALL
BRIEF (parent)	Carim D. 2012			Burkey 2015			Chernoff M. 2018			Bakar E. 2011			Zarrabi M. 2015
	RATING	RATING	RATING	RATING	RATING	RATING	RATING	RATING	RATING	RATING	RATING	RATING	RATING	RATING	RATING	OVERALL RATING			QUALITY OF EVIDENCE
	+ / - / ?	+ / - / ?	+ / - / ?	+ / - / ?	+ / - / ?	+ / - / ?	+ / - / ?	+ / - / ?	+ / - / ?	+ / - / ?	+ / - / ?	+ / - / ?	+ / - / ?	+ / - / ?	+ / - / ?	+ / - / ?	+ / - / ?	+ / - / ?	High, moderate, low, very low
	N	method qual	results	N	method qual	results	N	method qual	results	N	method qual	results	N	method qual	results	N	method qual	results	rater 1	rater 2	consensus
Structural validity	277	inadequate	? Did not do EFA or CFA only PCA													277	extremely serious	? Did not do EFA or CFA only PCA			very low
Internal consistency	277	very good	+ Cronb. Alpha = 0.93	185	inadequate	+ Cronb. Alpha between 0.88 - 0.90 for HIV and Malaria groups respectively										462	no risk of bias; no inconsistency of results, no imprecision	+ Cronb. Alpha = 0.88 to 0.93			high
Cross-cultural validity										81	inadequate	? No MGCFA performed, rather did PCA				81	extremely serious RoB -3, imprecision -1 but ignore bcos already factored into cross-cultural	? No MGCFA performed, rather did PCA			very low
Measurement invariance
Reliability							603	inadequate	- ICC ranged 0.5 to 0.57							603	extremely serious RoB -3	- ICC ranged 0.5 to 0.57			very low
Measurement error							603	inadequate	? MIC not defined							603	extremely serious RoB -3	? MIC not defined			very low
Criterion validity
Construct validity							603	adequate	- results not in line with 1 hypothesis (1 - convergent comparator with attentional test (TOVA) and KABC				60	very good	results in line with 1 hypothesis (1+ discriminative validity for ADHD)	663	no RoB for one 1 hypothesis (discriminative validity for ADHD clinical cases) but serious imprecision -1; serious RoB -1 for 2nd hypothesis (convergent validity) thus no inconsistency of result for each single hypothesis	- for convergent validity; + for discriminant validity for ADHD			moderate for both hypotheses
Responsiveness
PROM	Study 1			Study 2			Study 3			OVERALL
BRIEF (teachers)	Carim D. 2012			Amani M. 2018
	RATING	RATING	RATING	RATING	RATING	RATING	RATING	RATING	RATING	OVERALL RATING			QUALITY OF EVIDENCE
	+ / - / ?	+ / - / ?	+ / - / ?	+ / - / ?	+ / - / ?	+ / - / ?	+ / - / ?	+ / - / ?	+ / - / ?	+ / - / ?	+ / - / ?	+ / - / ?	High, moderate, low, very low
	N	method qual	results	rater 1	rater 2	consensus	rater 1	rater 2	consensus	N	method qual	results	rater 1	rater 2	consensus
Structural validity	282	inadequate	? Did not do EFA or CFA only PCA	360	inadequate	+ CFI between 0.99 - 1.0, RMSEA bet. 0.0 - 0.33				642	extremely serious RoB -3	+ CFI between 0.99 - 1.0, RMSEA bet. 0.0 - 0.33			very low
Internal consistency	282	very good	+ Cronb. Alpha = 0.95	360	very good	+ Cronb. Alpha between 0.79 - 0.99				642	no risk of bias; no inconsistency of results, no imprecision	' + Cronb. Alpha between 0.79 - 0.99			high
Cross-cultural validity
Measurement invariance
Reliability
Measurement error
Criterion validity
Construct validity				360	adequate	+ results in line with 1 hypothesis (1+ convergent validity for WISC coding)				360	serious RoB -1; serious indirectness -1	+ results in line with 1 hypothesis (1+ convergent validity for WISC coding)			low
Responsiveness
PROM	Study 1			Study 2			Study 3			OVERALL
BRIEF (self report)	Carim D. 2012
	RATING	RATING	RATING	RATING	RATING	RATING	RATING	RATING	RATING	OVERALL RATING			QUALITY OF EVIDENCE
	+ / - / ?	+ / - / ?	+ / - / ?	+ / - / ?	+ / - / ?	+ / - / ?	+ / - / ?	+ / - / ?	+ / - / ?	+ / - / ?	+ / - / ?	+ / - / ?	High, moderate, low, very low
	N	method qual	results	rater 1	rater 2	consensus	rater 1	rater 2	consensus	N	method qual	results	rater 1	rater 2	consensus
Structural validity	112	inadequate	? Did not do CFA							112	extremely serious RoB -3	? Did not do CFA			very low
Internal consistency	112	very good	+ Cronb. Alpha = 0.95							112	no RoB	+ Cronb. Alpha = 0.95			high
Cross-cultural validity
Measurement invariance
Reliability
Measurement error
Criterion validity
Construct validity
Responsiveness
PROM	Study 1			Study 2			Study 3			OVERALL
BRIEF (pre-school)	Rincon-Diaz M. 2017			Selvam S. 2018
	RATING	RATING	RATING	RATING	RATING	RATING	RATING	RATING	RATING	OVERALL RATING			QUALITY OF EVIDENCE
	+ / - / ?	+ / - / ?	+ / - / ?	+ / - / ?	+ / - / ?	+ / - / ?	+ / - / ?	+ / - / ?	+ / - / ?	+ / - / ?	+ / - / ?	+ / - / ?	High, moderate, low, very low
	N	method qual	results	rater 1	rater 2	consensus	rater 1	rater 2	consensus	N	method qual	results	rater 1	rater 2	consensus
Structural validity	125	inadequate	? Did not report results of CFA or even EFA	412	doubtful	? Did not report results of CFA				537	very serious risk of bias -2	? Did not report results of CFA or even EFA			low
Internal consistency	125	very good	+ Cronb. Alpha 0.93, subscales ranged 0.7 - 0.88	412	very good	+ Cronb. Alpha bet. 0.60 to 0.88				537	no RoB	' + Cronb. Alpha between 0.60 and 0.93			High
Cross-cultural validity				412	inadequate	? no MGCFA performed				412	extremely serious RoB -3	? no MGCFA performed			very low
Measurement invariance
Reliability	15	doubtful	? ICC or weighted kappa not reported; and even Pearsons bet. 0.56 - 0.79	10	doubtful	+ ICC for inter-rater bet. 0.90 to 0.94				25	Serious RoB -1; imprecision -2	+ ICC for inter-rater bet. 0.90 to 0.94			very low
Measurement error
Criterion validity
Construct validity	125	adequate	+ results in line with 1 hypothesis (1+ convergent with other measures of EF)	412	very good	+ results in line with 1 hypothesis (1+ discriminative validity for age)				537	No RoB	+ results in line with both hypothesis			high
Responsiveness
PROM	Study 1			Study 2			Study 3			OVERALL
ROCF	Holding P. 2018			Pineda D. 2007
	RATING	RATING	RATING	RATING	RATING	RATING	RATING	RATING	RATING	OVERALL RATING			QUALITY OF EVIDENCE
	+ / - / ?	+ / - / ?	+ / - / ?	+ / - / ?	+ / - / ?	+ / - / ?	+ / - / ?	+ / - / ?	+ / - / ?	+ / - / ?	+ / - / ?	+ / - / ?	High, moderate, low, very low
	N	method qual	results	N	method qual	results	N	method qual	results	N	method qual	results	rater 1	rater 2	consensus
Structural validity				621	doubtful	? Did not report results of CFA				621	very serious risk of bias -2	? Did not report results of CFA			low
Internal consistency
Cross-cultural validity	786	inadequate	? MGCFA performed but not between new countries and original countries of tool development, hence absolute comparison and conclusion can not be made.							786	extremely serious RoB -3	? MGCFA performed but not between new countries and original countries of tool development, hence absolute comparison and conclusion can not be made.			very low
Measurement invariance
Reliability	786	inadequate	? ICC not reported for inter rater. Even then, Kappa <0.7 for ROCF							786	extremely serious RoB -3	? ICC not reported for inter rater. Even then, Kappa <0.7 for ROCF			very low
Measurement error
Criterion validity
Construct validity				621	very good	+ result in line with 1 hypothesis (1+ discriminative between ADHD and control)				621	No RoB	+ result in line with 1 hypothesis (1+ discriminative between ADHD and control)			high
Responsiveness	786	doubtful	results not in line with 1 hypothesis (1-) in Tanzania (gender effect positive)							786	very serious risk of bias -2	results not in line with 1 hypothesis (1-) in Tanzania (gender effect positive)			low
PROM	Study 1			Study 2			Study 3			OVERALL
EFS/EFE	Korzeniowski C. 2019
	RATING	RATING	RATING	RATING	RATING	RATING	RATING	RATING	RATING	OVERALL RATING			QUALITY OF EVIDENCE
	+ / - / ?	+ / - / ?	+ / - / ?	+ / - / ?	+ / - / ?	+ / - / ?	+ / - / ?	+ / - / ?	+ / - / ?	+ / - / ?	+ / - / ?	+ / - / ?	High, moderate, low, very low
	N	method qual	results	N	method qual	results	N	method qual	results	N	method qual	results	rater 1	rater 2	consensus
Structural validity	307	very good	+ CFI = 0.96, TLI 0.95							307	No RoB	+ CFI = 0.96, TLI 0.95			high
Internal consistency	307	very good	+ Cronb. Alpha = 0.95							307	No RoB	+ Cronb. Alpha = 0.95			high
Cross-cultural validity
Reliability	307	doubtful	? Didn't do ICC, only did Pearsons without check for systematic difference							307	very serious risk of bias -2	? Didn't do ICC, only did Pearsons without check for systematic difference			low
Measurement error
Criterion validity
Construct validity
Responsiveness
PROM	Study 1			Study 2			Study 3			OVERALL
CCTT of DKEFS	Ruffieux N. 2010			Rosete H. 2018
	RATING	RATING	RATING	RATING	RATING	RATING	RATING	RATING	RATING	OVERALL RATING			QUALITY OF EVIDENCE
	+ / - / ?	+ / - / ?	+ / - / ?	+ / - / ?	+ / - / ?	+ / - / ?	+ / - / ?	+ / - / ?	+ / - / ?	+ / - / ?	+ / - / ?	+ / - / ?	High, moderate, low, very low
	N	method qual	results	rater 1	rater 2	consensus	rater 1	rater 2	consensus	N	method qual	results	rater 1	rater 2	consensus
Structural validity	125	adequate	+ EFA performed and appears to confirm factor model	156	inadequate	? Did not do EFA or CFA only PCA				281	Serious RoB -1	+ EFA performed and appears to confirm factor model			moderate
Internal consistency
Cross-cultural validity
Reliability	125	inadequate	? ICC or weighted kappa not reported							125	extremely serious RoB -3	? ICC or weighted kappa not reported			very low
Measurement error
Criterion validity
Construct validity
Responsiveness
PROM	Study 1			Study 2			Study 3			OVERALL
Design fluency of DKEFS	Rosete H. 2018
	RATING	RATING	RATING	RATING	RATING	RATING	RATING	RATING	RATING	OVERALL RATING			QUALITY OF EVIDENCE
	+ / - / ?	+ / - / ?	+ / - / ?	+ / - / ?	+ / - / ?	+ / - / ?	+ / - / ?	+ / - / ?	+ / - / ?	+ / - / ?	+ / - / ?	+ / - / ?	High, moderate, low, very low
	N	method qual	results	rater 1	rater 2	consensus	rater 1	rater 2	consensus	N	method qual	results	rater 1	rater 2	consensus
Structural validity	156	inadequate	? Did not do EFA or CFA only PCA							156	extremely serious RoB -3	? Did not do EFA or CFA only PCA			very low
Internal consistency
Cross-cultural validity
Measurement invariance
Reliability
Measurement error
Criterion validity
Construct validity
Responsiveness
PROM	Study 1			Study 2			Study 3			OVERALL
Verbal Fluency of DKEFS	Ruffieux N. 2010			Rosete H. 2018			Pineda D. 2007
	RATING	RATING	RATING	RATING	RATING	RATING	RATING	RATING	RATING	OVERALL RATING			QUALITY OF EVIDENCE
	+ / - / ?	+ / - / ?	+ / - / ?	+ / - / ?	+ / - / ?	+ / - / ?	+ / - / ?	+ / - / ?	+ / - / ?	+ / - / ?	+ / - / ?	+ / - / ?	High, moderate, low, very low
	N	method qual	results	rater 1	rater 2	consensus	rater 1	rater 2	consensus	N	method qual	results	rater 1	rater 2	consensus
Structural validity	125	adequate	+ EFA performed and appears to confirm factor model	156	inadequate	? Did not do EFA or CFA only PCA	621	doubtful	? Did not report results of CFA	902	Serious RoB -1	+ EFA performed and appears to confirm factor model			moderate
Internal consistency
Cross-cultural validity
Measurement invariance
Reliability	125	inadequate	? ICC or weighted kappa not reported							125	extremely serious RoB -3	? ICC or weighted kappa not reported			very low
Measurement error
Criterion validity
Construct validity							621	very good	+ result in line with 1 hypothesis (1+ discriminative between ADHD and control)	621	no RoB	+ result in line with 1 hypothesis (1+ discriminative between ADHD and control)			high
Responsiveness
PROM	Study 1			Study 2			Study 3			OVERALL
KITAP	Sobeh J. 2012
	RATING	RATING	RATING	RATING	RATING	RATING	RATING	RATING	RATING	OVERALL RATING			QUALITY OF EVIDENCE
	+ / - / ?	+ / - / ?	+ / - / ?	+ / - / ?	+ / - / ?	+ / - / ?	+ / - / ?	+ / - / ?	+ / - / ?	+ / - / ?	+ / - / ?	+ / - / ?	High, moderate, low, very low
	N	method qual	results	rater 1	rater 2	consensus	rater 1	rater 2	consensus	N	method qual	results	rater 1	rater 2	consensus
Structural validity
Internal consistency
Cross-cultural validity	143	inadequate	? No MGCFA or DIF performed							143	extremely serious RoB -3	? No MGCFA or DIF performed			very low
Measurement invariance
Reliability
Measurement error
Criterion validity
Construct validity	143	doubtful	results in line with 2 hypothesis (2+)							143	very serious risk of bias -2	results in line with 2 hypothesis (2+)			low
Responsiveness
PROM	Study 1			Study 2			Study 3			OVERALL
JBT	Senturk N. 2014	Senturk N. 2014	Senturk N. 2014
	RATING	RATING	RATING	RATING	RATING	RATING	RATING	RATING	RATING	OVERALL RATING			QUALITY OF EVIDENCE
	+ / - / ?	+ / - / ?	+ / - / ?	+ / - / ?	+ / - / ?	+ / - / ?	+ / - / ?	+ / - / ?	+ / - / ?	+ / - / ?	+ / - / ?	+ / - / ?	High, moderate, low, very low
	N	method qual	results	rater 1	rater 2	consensus	rater 1	rater 2	consensus	N	method qual	results	rater 1	rater 2	consensus
Structural validity	121	inadequate	? Did not report any of the expected parameters for CFA or EFA							121	extremely serious RoB -3	? Did not report any of the expected parameters for CFA or EFA			very low
Internal consistency
Cross-cultural validity
Measurement invariance
Reliability
Measurement error
Criterion validity
Construct validity	121	adequate	not in line with 1 hypothesis (1-)							121	Serious RoB -1	not in line with 1 hypothesis (1-)			moderate
Responsiveness
PROM	Study 1			Study 2			Study 3			OVERALL
PACS
	RATING	RATING	RATING	RATING	RATING	RATING	RATING	RATING	RATING	OVERALL RATING			QUALITY OF EVIDENCE
	+ / - / ?	+ / - / ?	+ / - / ?	+ / - / ?	+ / - / ?	+ / - / ?	+ / - / ?	+ / - / ?	+ / - / ?	+ / - / ?	+ / - / ?	+ / - / ?	High, moderate, low, very low
	N	method qual	results	rater 1	rater 2	consensus	rater 1	rater 2	consensus	N	method qual	results	rater 1	rater 2	consensus
Structural validity
Internal consistency
Cross-cultural validity
Measurement invariance
Reliability
Measurement error
Criterion validity
Construct validity
Responsiveness
PROM	Study 1			Study 2			Study 3			OVERALL
RACER	Ford C. 2019
	RATING	RATING	RATING	RATING	RATING	RATING	RATING	RATING	RATING	OVERALL RATING			QUALITY OF EVIDENCE
	+ / - / ?	+ / - / ?	+ / - / ?	+ / - / ?	+ / - / ?	+ / - / ?	+ / - / ?	+ / - / ?	+ / - / ?	+ / - / ?	+ / - / ?	+ / - / ?	High, moderate, low, very low
	N	method qual	results	rater 1	rater 2	consensus	rater 1	rater 2	consensus	N	method qual	results	rater 1	rater 2	consensus
Structural validity
Internal consistency
Cross-cultural validity	2725	doubtful	? No MGCFA performed							2725	very serious risk of bias -2	? No MGCFA performed			low
Measurement invariance
Reliability
Measurement error
Criterion validity
Construct validity
Responsiveness
PROM	Study 1			Study 2			Study 3			OVERALL
CPAS	Amini M. 2017
	RATING	RATING	RATING	RATING	RATING	RATING	RATING	RATING	RATING	OVERALL RATING			QUALITY OF EVIDENCE
	+ / - / ?	+ / - / ?	+ / - / ?	+ / - / ?	+ / - / ?	+ / - / ?	+ / - / ?	+ / - / ?	+ / - / ?	+ / - / ?	+ / - / ?	+ / - / ?	High, moderate, low, very low
	N	method qual	results	rater 1	rater 2	consensus	rater 1	rater 2	consensus	N	method qual	results	rater 1	rater 2	consensus
Structural validity	700	very good	+ GFI, NNFI, CFI > 0.9, RMSEA bet. 0.03 - 0.08)							700	No RoB	+ GFI, NNFI, CFI > 0.9, RMSEA bet. 0.03 - 0.08			high
Internal consistency	700	very good	- Cronb. Alpha between 0.44 - 0.91							700	No RoB	- Cronb. Alpha between 0.44 - 0.91			high
Cross-cultural validity
Measurement invariance
Reliability	31	adequate	+ ICC between 0.74 - 0.96							31	Serious RoB -1; very serious imprecision -2	+ ICC between 0.74 - 0.96			very low
Measurement error
Criterion validity
Construct validity	122	adequate	+ results in line with 1 hypothesis (1+ low to moderate convergent validity with VABS, as expected)							122	Serious RoB -1	+ results in line with 1 hypothesis (1+ low to moderate convergent validity with VABS, as expected)			moderate
Responsiveness
PROM	Study 1			Study 2			Study 3			OVERALL
WCST	Tascu A. 2012			Nampijja M. 2010			Pineda D. 2007
	RATING	RATING	RATING	RATING	RATING	RATING	RATING	RATING	RATING	OVERALL RATING			QUALITY OF EVIDENCE
	+ / - / ?	+ / - / ?	+ / - / ?	+ / - / ?	+ / - / ?	+ / - / ?	+ / - / ?	+ / - / ?	+ / - / ?	+ / - / ?	+ / - / ?	+ / - / ?	High, moderate, low, very low
	N	method qual	results	N	method qual	results	N	method qual	results	N	method qual	results	rater 1	rater 2	consensus
Structural validity							621	doubtful	? Did not report results of CFA	621	very serious risk of bias -2	? Did not report results of CFA			low
Internal consistency				65	very good	+ Cronb. Alpha bet. 0.88 to 0.94				65	No RoB; serious imprecision -1	+ Cronb. Alpha bet. 0.88 to 0.94			moderate
Cross-cultural validity				64	inadequate	? No MGCFA performed				64	extremely serious RoB -3; serious imprecision -1	? No MGCFA performed			very low
Measurement invariance
Reliability				64	doubtful	? ICC or weigthed kappa not reported, no evidence of systematic error shown				64	very serious RoB -2; serious imprecision -1	? ICC or weigthed kappa not reported, appears to have calculated Pearson’s without evidence of no systematic change			very low
Measurement error
Criterion validity
Construct validity	1101	doubtful	in line with 1 hypothesis (1+ discriminative validity of clinical group (frontal lobe lesions) versus non-frontal lesions) but not discriminative between frontal left versus frontal right lesions 1-	64	doubtful	+ results in line with 1 hypothesis (1+ discriminant validity between schooled and unschooled)	621	very good	+ result in line with 1 hypothesis (1+ discriminative between ADHD and control)	1786	No RoB; serious inconsistency -1, serious indirectness -1	+ results of majority of hypothesis being confirmed			low
Responsiveness
PROM	Study 1			Study 2			Study 3			OVERALL
Design Copying of NEPSY	Kashala E. 2005
	RATING	RATING	RATING	RATING	RATING	RATING	RATING	RATING	RATING	OVERALL RATING			QUALITY OF EVIDENCE
	+ / - / ?	+ / - / ?	+ / - / ?	+ / - / ?	+ / - / ?	+ / - / ?	+ / - / ?	+ / - / ?	+ / - / ?	+ / - / ?	+ / - / ?	+ / - / ?	High, moderate, low, very low
	N	method qual	results	rater 1	rater 2	consensus	rater 1	rater 2	consensus	N	method qual	results	rater 1	rater 2	consensus
Structural validity	185	inadequate	? Did not do EFA or CFA only PCA							185	extremely serious RoB -3	? Did not do EFA or CFA only PCA			very low
Internal consistency
Cross-cultural validity
Measurement invariance
Reliability
Measurement error
Criterion validity
Construct validity	185	adequate	results not in line with 1 hypothesis (1-)							185	serious risk of bias -1	- results not in line with 1 hypothesis (1-)			moderate
Responsiveness
PROM	Study 1			Study 2			Study 3			OVERALL
Tower Test of NEPSY/DKEFS/computer administered ToH	Kashala E. 2005			Pluck G. 2019			Xu C. 2020
	RATING	RATING	RATING	RATING	RATING	RATING	RATING	RATING	RATING	OVERALL RATING			QUALITY OF EVIDENCE
	+ / - / ?	+ / - / ?	+ / - / ?	+ / - / ?	+ / - / ?	+ / - / ?	+ / - / ?	+ / - / ?	+ / - / ?	+ / - / ?	+ / - / ?	+ / - / ?	High, moderate, low, very low
	N	method qual	results	rater 1	rater 2	consensus	rater 1	rater 2	consensus	N	method qual	results	rater 1	rater 2	consensus
Structural validity	185	inadequate	? Did not do EFA or CFA only PCA	264	inadequate	? Did not report results of CFA or even EFA				449	very serious RoB -2	? Did not do EFA or CFA only PCA			low
Internal consistency				264	inadequate	- Cronb. Alpha = 0.576				264	extremely serious RoB -3	- Cronb. Alpha = 0.576			very low
Cross-cultural validity							1311	doubtful	+ partial scalar invariance achieved for all, RMSEA = 0.03, CFI = 0.98, TLI = 0.98	1311	very serious RoB -2	+ partial scalar invariance achieved for all, RMSEA = 0.03, CFI = 0.98, TLI = 0.98			low
Measurement invariance
Reliability				22	doubtful	? ICC or weighted Kappa not reported, and even Pearson's bet. -0.01 to 0.7				22	very serious RoB -2; very serious imprecision -2	? ICC or weighted Kappa not reported, and even Pearson's bet. -0.01 to 0.7			very low
Measurement error
Criterion validity
Construct validity	185	adequate	results not in line with 1 hypothesis (1-)							185	serious RoB -1	- results not in line with 1 hypothesis (1-)			moderate
Responsiveness
PROM	Study 1			Study 2			Study 3			OVERALL
Digit Span of NEPSY	Kashala E. 2005
	RATING	RATING	RATING	RATING	RATING	RATING	RATING	RATING	RATING	OVERALL RATING			QUALITY OF EVIDENCE
	+ / - / ?	+ / - / ?	+ / - / ?	+ / - / ?	+ / - / ?	+ / - / ?	+ / - / ?	+ / - / ?	+ / - / ?	+ / - / ?	+ / - / ?	+ / - / ?	High, moderate, low, very low
	N	method qual	results	rater 1	rater 2	consensus	rater 1	rater 2	consensus	N	method qual	results	rater 1	rater 2	consensus
Structural validity	185	inadequate	? Did not do EFA or CFA only PCA							185	extremely serious RoB -3	? Did not do EFA or CFA only PCA			very low
Internal consistency
Cross-cultural validity
Measurement invariance
Reliability
Measurement error
Criterion validity
Construct validity	185	adequate	results not in line with 1 hypothesis (1-)							185	serious RoB -1	- results not in line with 1 hypothesis (1-)			moderate
Responsiveness
PROM	Study 1			Study 2			Study 3			OVERALL
Go/No-go (manual & app versions)	Holding P. 2018			Sartori R. 2020
	RATING	RATING	RATING	RATING	RATING	RATING	RATING	RATING	RATING	OVERALL RATING			QUALITY OF EVIDENCE
	+ / - / ?	+ / - / ?	+ / - / ?	+ / - / ?	+ / - / ?	+ / - / ?	+ / - / ?	+ / - / ?	+ / - / ?	+ / - / ?	+ / - / ?	+ / - / ?	High, moderate, low, very low
	N	method qual	results	rater 1	rater 2	consensus	rater 1	rater 2	consensus	N	method qual	results	rater 1	rater 2	consensus
Structural validity				306	very good	+ RMSEA = .00; GFI = .99; CFI = 1.00				306	No RoB	+ RMSEA = .00; GFI = .99; CFI = 1.00			high
Internal consistency				306	very good	+ Cronb. Alpha = 0.80				306	No RoB	+ Cronb. Alpha = 0.80			high
Cross-cultural validity				306	adequate	+ invariance achieved across age and gender; configural invariance CFI = .99, RMSEA = .02; metric invariance Δ RMSEA = .003; scalar invariance Δ RMSEA = .004				306	serious RoB -1	+ invariance achieved across age and gender RMSEA = .00; GFI = .99; CFI = 1.00 configural invariance CFI = .99, RMSEA = .02; metric invariance Δ RMSEA = .003; scalar invariance Δ RMSEA = .004			moderate
Measurement invariance
Reliability	786	inadequate	? ICC not reported for inter rater. Even then, Kappa <0.7 for NOGO							786	extremely serious RoB -3	? ICC not reported for inter rater. Even then, Kappa <0.7 for NOGO			very low
Measurement error
Criterion validity
Construct validity				306	adequate	+ results in line with 2 hypothesis (2+ convergent with comparator, and discriminant between age groups)				306	serious RoB -1	+ results in line with 2 hypothesis (2+ convergent with comparator, and discriminant between age groups)			moderate
Responsiveness	786	doubtful	results not in line with 1 hypothesis (1-) for Bangladesh (age effect reversed)							786	very serious RoB -2	results not in line with 1 hypothesis (1-) for Bangladesh (age effect reversed)			low
PROM	Study 1			Study 2			Study 3			OVERALL
Letter numbering sequence	Ruffieux N. 2010
	RATING	RATING	RATING	RATING	RATING	RATING	RATING	RATING	RATING	OVERALL RATING			QUALITY OF EVIDENCE
	+ / - / ?	+ / - / ?	+ / - / ?	+ / - / ?	+ / - / ?	+ / - / ?	+ / - / ?	+ / - / ?	+ / - / ?	+ / - / ?	+ / - / ?	+ / - / ?	High, moderate, low, very low
	N	method qual	results	rater 1	rater 2	consensus	rater 1	rater 2	consensus	N	method qual	results	rater 1	rater 2	consensus
Structural validity	125	adequate	+ EFA performed and appears to confirm factor model							125	serious RoB -1	+ EFA performed and appears to confirm factor model			moderate
Internal consistency
Cross-cultural validity
Measurement invariance
Reliability	125	inadequate	? ICC or weighted kappa not reported							125	extremely serious RoB -3	? ICC or weighted kappa not reported			very low
Measurement error
Criterion validity
Construct validity
Responsiveness
PROM	Study 1			Study 2			Study 3			OVERALL
Shift	Holding P. 2018
	RATING	RATING	RATING	RATING	RATING	RATING	RATING	RATING	RATING	OVERALL RATING			QUALITY OF EVIDENCE
	+ / - / ?	+ / - / ?	+ / - / ?	+ / - / ?	+ / - / ?	+ / - / ?	+ / - / ?	+ / - / ?	+ / - / ?	+ / - / ?	+ / - / ?	+ / - / ?	High, moderate, low, very low
	N	method qual	results	rater 1	rater 2	consensus	rater 1	rater 2	consensus	N	method qual	results	rater 1	rater 2	consensus
Structural validity
Internal consistency
Cross-cultural validity	786	inadequate	? MGCFA performed but not between new countries and original countries of tool development, hence absolute comparison and conclusion can not be made.							786	extremely serious RoB -3	? MGCFA performed but not between new countries and original countries of tool development, hence absolute comparison and conclusion can not be made.			very low
Measurement invariance
Reliability	786	inadequate	? ICC not reported for inter rater. But then, reported Kappa >0.7 for Shift							786	extremely serious RoB -3	? ICC not reported for inter rater. But then, reported Kappa >0.7 for Shift			very low
Measurement error
Criterion validity
Construct validity
Responsiveness	786	doubtful	results not in line with 1 hypothesis (1-) for Ghana (no effect of Age)							786	very serious RoB -2	- results not in line with 1 hypothesis (1-) for Ghana (no effect of Age)			low
PROM	Study 1			Study 2			Study 3			OVERALL
EF Touch	Willoughby M. 2019
	RATING	RATING	RATING	RATING	RATING	RATING	RATING	RATING	RATING	OVERALL RATING			QUALITY OF EVIDENCE
	+ / - / ?	+ / - / ?	+ / - / ?	+ / - / ?	+ / - / ?	+ / - / ?	+ / - / ?	+ / - / ?	+ / - / ?	+ / - / ?	+ / - / ?	+ / - / ?	High, moderate, low, very low
	N	method qual	results	rater 1	rater 2	consensus	rater 1	rater 2	consensus	N	method qual	results	rater 1	rater 2	consensus
Structural validity
Internal consistency
Cross-cultural validity
Measurement invariance
Reliability
Measurement error
Criterion validity
Construct validity	193	doubtful	results in line with 1 hypothesis (1+)							193	very serious RoB -2	results in line with 1 hypothesis (1+)			low
Responsiveness
PROM	Study 1			Study 2			Study 3			OVERALL
BASC	Garcia-Barrera M. 2015
	RATING	RATING	RATING	RATING	RATING	RATING	RATING	RATING	RATING	OVERALL RATING			QUALITY OF EVIDENCE
	+ / - / ?	+ / - / ?	+ / - / ?	+ / - / ?	+ / - / ?	+ / - / ?	+ / - / ?	+ / - / ?	+ / - / ?	+ / - / ?	+ / - / ?	+ / - / ?	High, moderate, low, very low
	N	method qual	results	rater 1	rater 2	consensus	rater 1	rater 2	consensus	N	method qual	results	rater 1	rater 2	consensus
Structural validity	1003	very good	+ CFI 0.942, TLI 0.931, RMSEA 0.072							1003	No RoB	+ CFI 0.942, TLI 0.931, RMSEA 0.072			high
Internal consistency	1003	very good	+ Cronb. Alpha between 0.77 - 0.87 for all 4 subscales							1003	No RoB	+ Cronb. Alpha between 0.77 - 0.87 for all 4 subscales			high
Cross-cultural validity	1003	adequate	+ invariance achieved across age, gender and ADHD							1003	serious RoB -1	+ invariance achieved across age (config. CFI = .943, TLI = .940, RMSEA = .071), gender (config. CFI = .921, TLI = .917, RMSEA = .078), and ADHD (config. CFI = .931, TLI = .928, RMSEA = .076)			moderate
Measurement invariance
Reliability
Measurement error
Criterion validity
Construct validity	1003	doubtful	results in line with 1 hypothesis (1+ discriminative validity for ADHD)							1003	very serious RoB -2	results in line with 1 hypothesis (1+ discriminative validity for ADHD)			low
Responsiveness
PROM	Study 1			Study 2			Study 3			OVERALL
BSFT	Rosetti M. 2018
	RATING	RATING	RATING	RATING	RATING	RATING	RATING	RATING	RATING	OVERALL RATING			QUALITY OF EVIDENCE
	+ / - / ?	+ / - / ?	+ / - / ?	+ / - / ?	+ / - / ?	+ / - / ?	+ / - / ?	+ / - / ?	+ / - / ?	+ / - / ?	+ / - / ?	+ / - / ?	High, moderate, low, very low
	N	method qual	results	rater 1	rater 2	consensus	rater 1	rater 2	consensus	N	method qual	results	rater 1	rater 2	consensus
Structural validity
Internal consistency
Cross-cultural validity
Measurement invariance
Reliability
Measurement error
Criterion validity
Construct validity	106	very good	results in line with 1 hypothesis (1+ age) but not in line with 1 hypothesis (1- convergence with BRIEF and ToLo)							106	No RoB	+for discriminant validity (age); - for convergent validity for BRIEF and Tolo			high for both
Responsiveness
PROM	Study 1			Study 2			Study 3			OVERALL
VABS I & II	Goldberg M. 2009			Selvam S. 2016			Tombokan-Runtukahu J. 1992
	RATING	RATING	RATING	RATING	RATING	RATING	RATING	RATING	RATING	OVERALL RATING			QUALITY OF EVIDENCE
	+ / - / ?	+ / - / ?	+ / - / ?	+ / - / ?	+ / - / ?	+ / - / ?	+ / - / ?	+ / - / ?	+ / - / ?	+ / - / ?	+ / - / ?	+ / - / ?	High, moderate, low, very low
	N	method qual	results	rater 1	rater 2	consensus	rater 1	rater 2	consensus	N	method qual	results	rater 1	rater 2	consensus
Structural validity	120	inadequate	- CFI 0.93 - 0.97, but RMSEA was 0.115 - 0.095							120	extremely serious RoB -3	- CFI 0.93 - 0.97, but RMSEA was 0.115 - 0.095			very low
Internal consistency	120	very good	+ Cronb. Alph bet. 0.76 to 0.96				86	very good	+ Cronb. Alpha between 0.96 to 0.99	206	No RoB, no imprecision, no inconsistency	+ Cronb. Alpha between 0.76 to 0.99			high
Cross-cultural validity				412	inadequate	? No MGCFA performed	86	inadequate	? No MGCFA performed	498	very serious RoB -2	? No MGCFA performed			low
Measurement invariance
Reliability				412	inadequate	+ ICC for test-retest bet 0.83 to 0.90, ICC for inter-rater bet. 0.93 to 0.97	86	doubtful	? Pearsons for test-retest between 0.96 to 0.99 for normal and 0.86 - 0.95 for ID; Pearsons for inter-rater between 0.88 - 0.94 for normal, an 0.85 - 0.99 for ID	498	very serious RoB -2	+ ICC for test-retest bet 0.83 to 0.90, ICC for inter-rater bet. 0.93 to 0.97			low
Measurement error
Criterion validity
Construct validity	151	adequate	+ results in line with 1 hypothesis (1+ discriminant validity between ID and control on all subscales)				86	adequate	results in line with 2 hypothesis (2+ age and clinical discrimination)	237	No RoB	+ sufficient; all 3 hypothesis confirmed			high
Responsiveness
PROM	Study 1			Study 2			Study 3			OVERALL
CPQ	Amini M. 2017
	RATING	RATING	RATING	RATING	RATING	RATING	RATING	RATING	RATING	OVERALL RATING			QUALITY OF EVIDENCE
	+ / - / ?	+ / - / ?	+ / - / ?	+ / - / ?	+ / - / ?	+ / - / ?	+ / - / ?	+ / - / ?	+ / - / ?	+ / - / ?	+ / - / ?	+ / - / ?	High, moderate, low, very low
	N	method qual	results	rater 1	rater 2	consensus	rater 1	rater 2	consensus	N	method qual	results	rater 1	rater 2	consensus
Structural validity	120	inadequate	+ CFI was 0.99; RMSEA was 0.04;							120	extremely serious RoB -3	+ CFI was 0.99; RMSEA was 0.04;			very low
Internal consistency	120	very good	+ Cronb. Alpha between 0.64 - 0.99 with most > 0.7							120	No RoB	+ Cronb. Alpha between 0.64 - 0.99 with most > 0.7			high
Cross-cultural validity
Measurement invariance
Reliability	120	adequate	+ ICC > 0.9							120	Serious RoB -1	+ ICC > 0.9			moderate
Measurement error
Criterion validity
Construct validity	120	adequate	results not in line with 1 hypothesis (1-)							120	Serious RoB -1	- results not in line with 1 hypothesis (1-)			moderate
Responsiveness
PROM	Study 1			Study 2			Study 3			OVERALL
Stroop Colour Word Test	Malek A. 2013
	RATING	RATING	RATING	RATING	RATING	RATING	RATING	RATING	RATING	OVERALL RATING			QUALITY OF EVIDENCE
	+ / - / ?	+ / - / ?	+ / - / ?	+ / - / ?	+ / - / ?	+ / - / ?	+ / - / ?	+ / - / ?	+ / - / ?	+ / - / ?	+ / - / ?	+ / - / ?	High, moderate, low, very low
	N	method qual	results	rater 1	rater 2	consensus	rater 1	rater 2	consensus	N	method qual	results	rater 1	rater 2	consensus
Structural validity
Internal consistency
Cross-cultural validity
Measurement invariance
Reliability	30	doubtful	? Pearson for test-retest between 0.64 - 0.93							30	very serious RoB -2; very serious imprecision -2	? Pearson for test-retest between 0.64 - 0.93			very low
Measurement error
Criterion validity
Construct validity	180	very good	results in line with 1 hypothesis (1+ discriminative validity)							180	No RoB	results in line with 1 hypothesis (1+ discriminative validity)			high
Responsiveness
PROM	Study 1			Study 2			Study 3			OVERALL
SOPT	Sallum I. 2017			Sallum I. 2017
	RATING	RATING	RATING	RATING	RATING	RATING	RATING	RATING	RATING	OVERALL RATING			QUALITY OF EVIDENCE
	+ / - / ?	+ / - / ?	+ / - / ?	+ / - / ?	+ / - / ?	+ / - / ?	+ / - / ?	+ / - / ?	+ / - / ?	+ / - / ?	+ / - / ?	+ / - / ?	High, moderate, low, very low
	N	method qual	results	rater 1	rater 2	consensus	rater 1	rater 2	consensus	N	method qual	results	rater 1	rater 2	consensus
Structural validity
Internal consistency
Cross-cultural validity
Measurement invariance
Reliability
Measurement error
Criterion validity
Construct validity	248	adequate	results in line with 1 hypothesis (1+ convergent/concurrent validity with CBCL)	248	very good	results in line with 1 hypothesis (1+ age)				248	No RoB; serious indirectness -1	+ results in line with 2 hypothesis (2+ age and concurrent validity with CBCL)			moderate
Responsiveness
PROM	Study 1			Study 2			Study 3			OVERALL
PADL	Holding P. 2009
	RATING	RATING	RATING	RATING	RATING	RATING	RATING	RATING	RATING	OVERALL RATING			QUALITY OF EVIDENCE
	+ / - / ?	+ / - / ?	+ / - / ?	+ / - / ?	+ / - / ?	+ / - / ?	+ / - / ?	+ / - / ?	+ / - / ?	+ / - / ?	+ / - / ?	+ / - / ?	High, moderate, low, very low
	N	method qual	results	rater 1	rater 2	consensus	rater 1	rater 2	consensus	N	method qual	results	rater 1	rater 2	consensus
Structural validity	116	inadequate	? Did not do EFA or CFA only PCA							116	extremely serious RoB -3	? Did not do EFA or CFA only PCA			very low
Internal consistency	116	very good	+ Cronb. Alpha 0.85 and 0.91 for chronic and acutely ill							116	No RoB	+ Cronb. Alpha 0.85 and 0.91 for chronic and acutely ill			high
Cross-cultural validity
Measurement invariance
Reliability
Measurement error
Criterion validity
Construct validity	116	very good	+ results in line with 2 hypothesis (2+ discriminative for healthy and ill, as well as chronic and acute)							116	No RoB	+ results in line with 2 hypothesis (2+ discriminative for healthy and ill, as well as chronic and acute)			hight
Responsiveness
PROM	Study 1			Study 2			Study 3			OVERALL
Child Function Impairment Rating Scale	Tol W. 2011
	RATING	RATING	RATING	RATING	RATING	RATING	RATING	RATING	RATING	OVERALL RATING			QUALITY OF EVIDENCE
	+ / - / ?	+ / - / ?	+ / - / ?	+ / - / ?	+ / - / ?	+ / - / ?	+ / - / ?	+ / - / ?	+ / - / ?	+ / - / ?	+ / - / ?	+ / - / ?	High, moderate, low, very low
	N	method qual	results	rater 1	rater 2	consensus	rater 1	rater 2	consensus	N	method qual	results	rater 1	rater 2	consensus
Structural validity	403	very good	+ NNFI = 0.99, RMSEA = 0.00							403	No RoB	+ NNFI = 0.99, RMSEA = 0.00			high
Internal consistency	403	very good	+ Cronb. Alpha child = 0.77, parent = 0.74							403	No RoB	+ Cronb. Alpha child = 0.77, parent = 0.74			high
Cross-cultural validity
Measurement invariance
Reliability	53	doubtful	+ ICC "approaching 1.0"							53	very serious RoB -2; serious imprecision -1	+ ICC "approaching 1.0"			very low
Measurement error
Criterion validity
Construct validity	403	inadequate	results confirmed 1 hypothesis (1+ concurrent validity with other PTSD, depression and others); ? used wrong method to check discriminative validity so failed to confirm 1 hypothesis)							403	extremely serious RoB -3; serious indirectness -1	+ results confirmed 1 hypothesis (1+ concurrent validity with other PTSD, depression and others); ? used wrong method to check discriminative validity so failed to confirm 1 hypothesis)			very low
Responsiveness
PROM	Study 1			Study 2			Study 3			OVERALL
BDEFS- CA	Mashhadi A. 2020			Mashhadi A. 2020
	RATING	RATING	RATING	RATING	RATING	RATING	RATING	RATING	RATING	OVERALL RATING			QUALITY OF EVIDENCE
	+ / - / ?	+ / - / ?	+ / - / ?	+ / - / ?	+ / - / ?	+ / - / ?	+ / - / ?	+ / - / ?	+ / - / ?	+ / - / ?	+ / - / ?	+ / - / ?	High, moderate, low, very low
	N	method qual	results	rater 1	rater 2	consensus	rater 1	rater 2	consensus	N	method qual	results	rater 1	rater 2	consensus
Structural validity	2295	very good	+ CFI= 0.98, TLI = 0.96, RMSEA =0.063							2295	No RoB	+ CFI= 0.98, TLI = 0.96, RMSEA =0.063			high
Internal consistency	2295	very good	+ Cronb. Alpha all > 0.98							2295	No RoB	+ Cronb. Alpha all > 0.98			high
Cross-cultural validity
Measurement invariance
Reliability	90	doubtful	? ICC or weighted Kappa not reported, no evidence of systematic error shown							90	very serious RoB -2; serious imprecision -1	? ICC or weighted Kappa not reported, no evidence of systematic error shown			very low
Measurement error
Criterion validity
Construct validity	2295	very good	results in line with 1 hypothesis (1+ convergent with comparator instrument CHEXI)	2295	doubtful	results in line with 1 hypothesis (1+ discriminative between ADHD, LD and normal)				2295	No RoB for 1 hypothesis, but very serious RoB -2 for second hypothesis of discriminative validity	+ results in line with 2 hypothesis			low for 1 hypothesis discriminant validation, high for convergent validity
Responsiveness
PROM	Study 1			Study 2			Study 3			OVERALL
TEXI	Thorell L. 2020
	RATING	RATING	RATING	RATING	RATING	RATING	RATING	RATING	RATING	OVERALL RATING			QUALITY OF EVIDENCE
	+ / - / ?	+ / - / ?	+ / - / ?	+ / - / ?	+ / - / ?	+ / - / ?	+ / - / ?	+ / - / ?	+ / - / ?	+ / - / ?	+ / - / ?	+ / - / ?	High, moderate, low, very low
	N	method qual	results	rater 1	rater 2	consensus	rater 1	rater 2	consensus	N	method qual	results	rater 1	rater 2	consensus
Structural validity	306	adequate	+ did EFA and showed 2 factor model as expected							306	serious RoB -1	+ did EFA and showed 2 factor model as expected			moderate
Internal consistency	306	very good	+ Cronb. Alpha between 0.85 - 0.90							306	no RoB	+ Cronb. Alpha between 0.85 - 0.90			high
Cross-cultural validity
Measurement invariance
Reliability	306	doubtful	+ ICC = 0.82 for both subscales							306	very Serious RoB -2	+ ICC = 0.82 for both subscales			low
Measurement error
Criterion validity
Construct validity	306	very good	+ results in line with 2 hypothesis (2+ discriminative validity for both age and gender as hypothesized)							306	no RoB	+ results in line with 2 hypothesis (2+ discriminative validity for both age and gender as hypothesized)			high
Responsiveness
PROM	Study 1			Study 2			Study 3			OVERALL
CHEXI	Trevisan B. 2017
	RATING	RATING	RATING	RATING	RATING	RATING	RATING	RATING	RATING	OVERALL RATING			QUALITY OF EVIDENCE
	+ / - / ?	+ / - / ?	+ / - / ?	+ / - / ?	+ / - / ?	+ / - / ?	+ / - / ?	+ / - / ?	+ / - / ?	+ / - / ?	+ / - / ?	+ / - / ?	High, moderate, low, very low
	N	method qual	results	rater 1	rater 2	consensus	rater 1	rater 2	consensus	N	method qual	results	rater 1	rater 2	consensus
Structural validity	408	adequate	- EFA failed to confirm 4 factor model as expected							408	Serious RoB -1	- EFA failed to confirm 4 factor model as expected			moderate
Internal consistency	408	very good	+ Cronb. Alpha between 0.94 and 0.98							408	No RoB	+ Cronb. Alpha between 0.94 and 0.98			high
Cross-cultural validity
Measurement invariance
Reliability
Measurement error
Criterion validity
Construct validity	408	adequate	+ results in line with 1 hypothesis (1+ concurrent valldity with ADHD scale, but this was not what they set out to do, instead implying they were going to do convergence validation. Used wrong method)							408	serious RoB -1; serious indirectness -1	+ results in line with 1 hypothesis (1+ concurrent valldity with ADHD scale, but this was not what they set out to do, instead implying they were going to do convergence validation. Used wrong method)			low
Responsiveness
PROM	Study 1			Study 2			Study 3			OVERALL
ENFEN	Rodriguez Barreto L. 2018
	RATING	RATING	RATING	RATING	RATING	RATING	RATING	RATING	RATING	OVERALL RATING			QUALITY OF EVIDENCE
	+ / - / ?	+ / - / ?	+ / - / ?	+ / - / ?	+ / - / ?	+ / - / ?	+ / - / ?	+ / - / ?	+ / - / ?	+ / - / ?	+ / - / ?	+ / - / ?	High, moderate, low, very low
	N	method qual	results	rater 1	rater 2	consensus	rater 1	rater 2	consensus	N	method qual	results	rater 1	rater 2	consensus
Structural validity	367	inadequate	? Did not do EFA or CFA only PCA							367	extremly serious RoB -3	? Did not do EFA or CFA only PCA			very low
Internal consistency
Cross-cultural validity
Measurement invariance
Reliability
Measurement error
Criterion validity
Construct validity	367	adequate	+ results in line with 2 hypothesis (2+ convergent validity with one comparator instrument ENI and discriminant validity of age)							367	Serious RoB -1	+ results in line with 2 hypothesis (2+ convergent validity with one comparator instrument ENI and discriminant validity of age)			moderate
Responsiveness
PROM	Study 1			Study 2			Study 3			OVERALL
DEX	Yang Z. 2017
	RATING	RATING	RATING	RATING	RATING	RATING	RATING	RATING	RATING	OVERALL RATING			QUALITY OF EVIDENCE
	+ / - / ?	+ / - / ?	+ / - / ?	+ / - / ?	+ / - / ?	+ / - / ?	+ / - / ?	+ / - / ?	+ / - / ?	+ / - / ?	+ / - / ?	+ / - / ?	High, moderate, low, very low
	N	method qual	results	rater 1	rater 2	consensus	rater 1	rater 2	consensus	N	method qual	results	rater 1	rater 2	consensus
Structural validity	1586	very good	+ CFI= 0.95, RMSEA = 0.10							1586	No RoB	+ CFI= 0.95, RMSEA = 0.10			high
Internal consistency
Cross-cultural validity
Measurement invariance
Reliability
Measurement error
Criterion validity
Construct validity
Responsiveness
PROM	Study 1			Study 2			Study 3			OVERALL
IBAS	Munir S. 1999
	RATING	RATING	RATING	RATING	RATING	RATING	RATING	RATING	RATING	OVERALL RATING			QUALITY OF EVIDENCE
	+ / - / ?	+ / - / ?	+ / - / ?	+ / - / ?	+ / - / ?	+ / - / ?	+ / - / ?	+ / - / ?	+ / - / ?	+ / - / ?	+ / - / ?	+ / - / ?	High, moderate, low, very low
	N	method qual	results	rater 1	rater 2	consensus	rater 1	rater 2	consensus	N	method qual	results	rater 1	rater 2	consensus
Structural validity
Internal consistency	1404	very good	+ Cronb. Alpha between 0.92 - 0.97							1404	No RoB	+ Cronb. Alpha between 0.92 - 0.97			high
Cross-cultural validity
Measurement invariance
Reliability	1404	inadequate	? ICC or weighted Kappa not reported, no evidence of systematic error shown							1404	extremly serious RoB -3	? ICC or weighted Kappa not reported, no evidence of systematic error shown			very low
Measurement error
Criterion validity
Construct validity	1404	adequate	+ results in line with 2 hypothesis (2+ discriminative validity for age and clinical disorders)							1404	Serious RoB -1	+ results in line with 2 hypothesis (2+ discriminative validity for age and clinical disorders)			moderate
Responsiveness
PROM	Study 1			Study 2			Study 3			OVERALL
CVS of TAC	Richards M. 2017
	RATING	RATING	RATING	RATING	RATING	RATING	RATING	RATING	RATING	OVERALL RATING			QUALITY OF EVIDENCE
	+ / - / ?	+ / - / ?	+ / - / ?	+ / - / ?	+ / - / ?	+ / - / ?	+ / - / ?	+ / - / ?	+ / - / ?	+ / - / ?	+ / - / ?	+ / - / ?	High, moderate, low, very low
	N	method qual	results	rater 1	rater 2	consensus	rater 1	rater 2	consensus	N	method qual	results	rater 1	rater 2	consensus
Structural validity
Internal consistency
Cross-cultural validity
Measurement invariance
Reliability
Measurement error
Criterion validity
Construct validity	41	very good	+ results in line with 1 hypothesis (1+ convergent validity for two subscales of WISC that measure inhibition too)							41	No RoB; imprecision -2	+ results in line with 1 hypothesis (1+ convergent validity for two subscales of WISC that measure inhibition too)			low
Responsiveness
PROM	Study 1			Study 2			Study 3			OVERALL
TAC	Richard's M. 2018
	RATING	RATING	RATING	RATING	RATING	RATING	RATING	RATING	RATING	OVERALL RATING			QUALITY OF EVIDENCE
	+ / - / ?	+ / - / ?	+ / - / ?	+ / - / ?	+ / - / ?	+ / - / ?	+ / - / ?	+ / - / ?	+ / - / ?	+ / - / ?	+ / - / ?	+ / - / ?	High, moderate, low, very low
	N	method qual	results	rater 1	rater 2	consensus	rater 1	rater 2	consensus	N	method qual	results	rater 1	rater 2	consensus
Structural validity	103	adequate	+ EFA performed and appears to confirm factor model							103	serious RoB -1	+ EFA performed and appears to confirm factor model			moderate
Internal consistency
Cross-cultural validity
Measurement invariance
Reliability
Measurement error
Criterion validity
Construct validity
Responsiveness
PROM	Study 1			Study 2			Study 3			OVERALL
AWMA	Injoque-Ricle I. 2011
	RATING	RATING	RATING	RATING	RATING	RATING	RATING	RATING	RATING	OVERALL RATING			QUALITY OF EVIDENCE
	+ / - / ?	+ / - / ?	+ / - / ?	+ / - / ?	+ / - / ?	+ / - / ?	+ / - / ?	+ / - / ?	+ / - / ?	+ / - / ?	+ / - / ?	+ / - / ?	High, moderate, low, very low
	N	method qual	results	rater 1	rater 2	consensus	rater 1	rater 2	consensus	N	method qual	results	rater 1	rater 2	consensus
Structural validity
Internal consistency	210	very good	+ Cronb. Alpha between 0.81 - 0.95							210	No RoB	+ Cronb. Alpha between 0.81 - 0.95			high
Cross-cultural validity
Measurement invariance
Reliability
Measurement error
Criterion validity
Construct validity	210	adequate	+ results in line with 1 hypothesis (1+ convergent validity for ToL, Picture span and word order)							210	serious RoB -1	+ results in line with 1 hypothesis (1+ convergent validity for ToL, Picture span and word order)			moderate
Responsiveness
PROM	Study 1			Study 2			Study 3			OVERALL
Child Hayling Test
	RATING	RATING	RATING	RATING	RATING	RATING	RATING	RATING	RATING	OVERALL RATING			QUALITY OF EVIDENCE
	+ / - / ?	+ / - / ?	+ / - / ?	+ / - / ?	+ / - / ?	+ / - / ?	+ / - / ?	+ / - / ?	+ / - / ?	+ / - / ?	+ / - / ?	+ / - / ?	High, moderate, low, very low
	N	method qual	results	rater 1	rater 2	consensus	rater 1	rater 2	consensus	N	method qual	results	rater 1	rater 2	consensus
Structural validity
Internal consistency
Cross-cultural validity
Measurement invariance
Reliability
Measurement error
Criterion validity
Construct validity
Responsiveness
PROM	Study 1			Study 2			Study 3			OVERALL
CANTAB	Green R. 2019
	RATING	RATING	RATING	RATING	RATING	RATING	RATING	RATING	RATING	OVERALL RATING			QUALITY OF EVIDENCE
	+ / - / ?	+ / - / ?	+ / - / ?	+ / - / ?	+ / - / ?	+ / - / ?	+ / - / ?	+ / - / ?	+ / - / ?	+ / - / ?	+ / - / ?	+ / - / ?	High, moderate, low, very low
	N	method qual	results	rater 1	rater 2	consensus	rater 1	rater 2	consensus	N	method qual	results	rater 1	rater 2	consensus
Structural validity
Internal consistency
Cross-cultural validity	826	inadequate	? No MGCFA performed							826	extremely serious RoB -3	? No MGCFA performed			very low
Measurement invariance
Reliability
Measurement error
Criterion validity
Construct validity	826	very good	+ results in line with 1 hypothesis (1+ discriminative validity for age)							826	No RoB	+ results in line with 1 hypothesis (1+ discriminative validity for age)			high
Responsiveness
PROM	Study 1			Study 2			Study 3			OVERALL
SFIRS	Du Y. 2018
	RATING	RATING	RATING	RATING	RATING	RATING	RATING	RATING	RATING	OVERALL RATING			QUALITY OF EVIDENCE
	+ / - / ?	+ / - / ?	+ / - / ?	+ / - / ?	+ / - / ?	+ / - / ?	+ / - / ?	+ / - / ?	+ / - / ?	+ / - / ?	+ / - / ?	+ / - / ?	High, moderate, low, very low
	N	method qual	results	rater 1	rater 2	consensus	rater 1	rater 2	consensus	N	method qual	results	rater 1	rater 2	consensus
Structural validity	361	very good	+ CFI > 0.999, RMSEA < 0.001							361	No RoB	+ CFI > 0.999, RMSEA < 0.001			high
Internal consistency	361	very good	+ Cronb. Alpha between 0.82 and 0.97							361	No RoB	+ Cronb. Alpha between 0.82 and 0.97			high
Cross-cultural validity
Measurement invariance
Reliability	91	inadequate	? ICC or weighted Kappa not reported							91	extremely serious RoB -3; serious imprecision -1	? ICC or weighted Kappa not reported			very low
Measurement error
Criterion validity
Construct validity	421	adequate	+ result in line with 1 hypothesis (1+ convergent with BRIEF)							421	serious RoB -1	+ result in line with 1 hypothesis (1+ convergent with BRIEF)			moderate
Responsiveness
PROM	Study 1			Study 2			Study 3			OVERALL
EFICA- Parents	Arruda M. 2020
	RATING	RATING	RATING	RATING	RATING	RATING	RATING	RATING	RATING	OVERALL RATING			QUALITY OF EVIDENCE
	+ / - / ?	+ / - / ?	+ / - / ?	+ / - / ?	+ / - / ?	+ / - / ?	+ / - / ?	+ / - / ?	+ / - / ?	+ / - / ?	+ / - / ?	+ / - / ?	High, moderate, low, very low
	N	method qual	results	rater 1	rater 2	consensus	rater 1	rater 2	consensus	N	method qual	results	rater 1	rater 2	consensus
Structural validity	1649	very good	+ CFI 0.965, TLI 0.963, RMSEA 0.053							1649	No RoB	+ CFI 0.965, TLI 0.963, RMSEA 0.053			high
Internal consistency	1649	very good	+ Cronb. Alpha >0.9							1649	No RoB	+ Cronb. Alpha >0.9			high
Cross-cultural validity
Measurement invariance
Reliability
Measurement error
Criterion validity
Construct validity	165	very good	+ results in line with 1 hypothesis (1+ discriminant validity between ADHD and control on all subscales)							165	No RoB	+ results in line with 1 hypothesis (1+ discriminant validity between ADHD and control on all subscales)			high
Responsiveness
PROM	Study 1			Study 2			Study 3			OVERALL
EFICA- Teachers	Arruda M. 2020
	RATING	RATING	RATING	RATING	RATING	RATING	RATING	RATING	RATING	OVERALL RATING			QUALITY OF EVIDENCE
	+ / - / ?	+ / - / ?	+ / - / ?	+ / - / ?	+ / - / ?	+ / - / ?	+ / - / ?	+ / - / ?	+ / - / ?	+ / - / ?	+ / - / ?	+ / - / ?	High, moderate, low, very low
	N	method qual	results	rater 1	rater 2	consensus	rater 1	rater 2	consensus	N	method qual	results	rater 1	rater 2	consensus
Structural validity	1273	very good	+ CFI 0 .991, TLI 0.991, RMSEA 0.077							1273	No RoB	+ CFI 0 .991, TLI 0.991, RMSEA 0.077			high
Internal consistency	1273	very good	+ Cronb. Alpha >0.9							1273	No RoB	+ Cronb. Alpha >0.9			high
Cross-cultural validity
Measurement invariance
Reliability
Measurement error
Criterion validity
Construct validity
Responsiveness
PROM	Study 1			Study 2			Study 3			OVERALL
BES	Wong A. 2012
	RATING	RATING	RATING	RATING	RATING	RATING	RATING	RATING	RATING	OVERALL RATING			QUALITY OF EVIDENCE
	+ / - / ?	+ / - / ?	+ / - / ?	+ / - / ?	+ / - / ?	+ / - / ?	+ / - / ?	+ / - / ?	+ / - / ?	+ / - / ?	+ / - / ?	+ / - / ?	High, moderate, low, very low
	N	method qual	results	rater 1	rater 2	consensus	rater 1	rater 2	consensus	N	method qual	results	rater 1	rater 2	consensus
Structural validity	149	inadequate	? Did not report results of CFA or even EFA							149	extremely serious RoB -3	? Did not report results of CFA or even EFA			very low
Internal consistency	149	inadequate	+ Cronb. Alpha = 0.8							149	very serious RoB -3	+ Cronb. Alpha = 0.8			very low
Cross-cultural validity
Measurement invariance
Reliability
Measurement error
Criterion validity
Construct validity
Responsiveness
PROM	Study 1			Study 2			Study 3			OVERALL
PSRA	Gonen M. 2019
	RATING	RATING	RATING	RATING	RATING	RATING	RATING	RATING	RATING	OVERALL RATING			QUALITY OF EVIDENCE
	+ / - / ?	+ / - / ?	+ / - / ?	+ / - / ?	+ / - / ?	+ / - / ?	+ / - / ?	+ / - / ?	+ / - / ?	+ / - / ?	+ / - / ?	+ / - / ?	High, moderate, low, very low
	N	method quality	results	rater 1	rater 2	consensus	rater 1	rater 2	consensus	N	method qual	results	rater 1	rater 2	consensus
Structural validity
Internal consistency
Cross-cultural validity	471	inadequate	+ invariance achieved across US and Turkish groups CFI = .997, TLI = .991, RMSEA = .035							471	extremely serious RoB -3	+ invariance achieved across US and Turkish groups CFI = .997, TLI = .991, RMSEA = .035			very low
Measurement invariance
Reliability	471	adequate	+ ICC between 0.75 and 0.92							471	serious RoB- 1	+ ICC between 0.75 and 0.92			moderate
Measurement error
Criterion validity
Construct validity
Responsiveness
PROM	Study 1			Study 2			Study 3			OVERALL
Computer version- Spatial span, Figure Matching and Stop Signal Task	Xu C. 2020
	RATING	RATING	RATING	RATING	RATING	RATING	RATING	RATING	RATING	OVERALL RATING			QUALITY OF EVIDENCE
	+ / - / ?	+ / - / ?	+ / - / ?	+ / - / ?	+ / - / ?	+ / - / ?	+ / - / ?	+ / - / ?	+ / - / ?	+ / - / ?	+ / - / ?	+ / - / ?	High, moderate, low, very low
	N	method qual	results	rater 1	rater 2	consensus	rater 1	rater 2	consensus	N	method qual	results	rater 1	rater 2	consensus
Structural validity
Internal consistency
Cross-cultural validity	China: 453; Hong Kong 371; UK 487	doubtful	+ partial scalar invariance achieved for all, only cognitive flexibility task showed variance, when excluded results were: v2(13) = 18.79, p = .13, RMSEA = 0.03, CFI = 0.98, TLI = 0.98							1311	very serious RoB -2	+ partial scalar invariance achieved for all, only cognitive flexibility task showed variance, when excluded results were: v2(13) = 18.79, p = .13, RMSEA = 0.03, CFI = 0.98, TLI = 0.98			low
Measurement invariance
Reliability
Measurement error
Criterion validity
Construct validity
Responsiveness
PROM	Study 1			Study 2			Study 3
	RATING	RATING	RATING	RATING	RATING	RATING	RATING	RATING	RATING	QUALITY OF EVIDENCE	QUALITY OF EVIDENCE	QUALITY OF EVIDENCE
	+ / - / ?	+ / - / ?	+ / - / ?	+ / - / ?	+ / - / ?	+ / - / ?	+ / - / ?	+ / - / ?	+ / - / ?	High, moderate, low, very low	High, moderate, low, very low	High, moderate, low, very low
	N	method qual	results	rater 1	rater 2	consensus	rater 1	rater 2	consensus	rater 1	rater 2	consensus
Structural validity
Internal consistency
Cross-cultural validity
Measurement invariance
Reliability
Measurement error
Criterion validity
Construct validity
Responsiveness

## Sheet: K  preliminary data
Instrument Reference (authors, year)	Name and version of instrument	Construct/ Outcome assessed	Country/ Study sites	World Region settings	Study dates	Type of Study: development, validation (including specific type of validation and other measurement properties assessed)	Study design	Aim and objectives	Target Population	Mode of Administration (e.g. self‐report, interview‐based, parent/proxy report etc)	Sub-scales/ number of items of interest	Original language of publication	Sample size	Age mean (SD and range)	Gender (% female)	Setting (rural/ urban)	Condition (% clinical/ % healthy)	Language(s) of population	Publication type
Tascu A. 2012	WCST	EF	Romania	Eastern Europe	nil	construct validation (discriminant)		to adapt the WCST as a measure in Romania and to describe the Romanian normative data.	children and adults	interview-based task	single task	english	1101	26.7	0.5129	urban	clinical and healthy controls	Romanian
amini M. 2016	Iranian Children's Participation Assessment Scale (CPAS)	Adaptive functioning, ADL	Iran	Middle east	nil	development		to develop a child and parent-report instrument for the participation assessment with regard to the Iranian culture	Children	parent report/self report	8 subscales: Activities of Daily Living, In- strumental Activities of Daily Living, Play, Leisure, Social Participation, education, Work, Rest/Sleep	English	40 children, 21 parents	11.5 (2.8); range 6 - 18 years	47.5	urban	healthy	Persian	peer reviewed
Ford C. 2019	Rapid Assessment of Cognitive and Emotional Regulation (RACER)	EF	Lebanon, Niger	Middle East, North Africa/ Maghreb		cross cultural validation	observational study	This study presents the theoretical rationale and empirical evidence for tablet-based assessments of EF, the process of administering the RACER assessments.	children	interview-based, computer administered task	2: inhibition; working memory	English	2725; 866 - Niger, 1859 Lebanon	Lebanon: 9.2 (2.3); Niger: 9.2 (1.4)	Lebanon: 50%; Niger: 53%	urban	healthy	French; Arabic	peer reviewed
Malkawi S. 2015	Arabic Preschool Activity Card Sort (A-PACS)	adaptive functioning, ADL	Jordan	Middle East	nil	development		to describe the process of developing the Arabic Version of the Preschool Activity Card Sort (A-PACS)			7 domains: self-care, community mobility, high physical demand leisure and low physical demand leisure, social inter- action, domestic and education.	English	115 caregivers	4.8	51.4	rural and urban	healthy	Arabic	peer reviewed
Senturk N. 2014	Junior Brixton Test (JBT)	EF	Turkey	Eastern Europe, Mediterranean	nil	Internal structure (structural validity), construct validation (convergent)		to explore the factorial structure of the JBT and compare with the WCST	School-age children	interview-based task	single task	english	121	7.2	53.7	urban	healthy	Turkish
Sobeh J. 2012	KITAP	Attention, inhibition, cognitive flexibility	Syria	Middle east	nil	Cross cultural validation, Construct validation (discriminant)		1. to obtain more insight into the development of attention functions 2. to unearth the influence of age and gender on the attentional performance on the KITAP 3. the cultural difference in attentional performance between Syrian and German children	school-age children	performance-based task	Flexibility (The Dragon's House), Go/No-Go subscales	English	143	8	49.7	urban	healthy	Syrian Arabic
Rosete H. 2018	DKEFS; Children’s Color Trails Test (CCTT); Color Trails Test (CTT)	EF	Thailand	South East Asia	nil	Structural validation	observational study	1. develop normative data on a neuropsychological battery for adolescents in Chiang Mai, Thailand 2. assess the effects of age, gender, and grade level on these neuropsychological measures 3. explore the unique factor structure underlying the neuropsychological battery for this sample	adolescents	interview-based tasks	Design Fluency and Verbal fluency subscales of DKEFS	English	156	16.44 (2.04)	51.9	urban	healthy	Thai	dissertation
Carim D. 2012	BRIEF	EF	Brazil	South America	nil	structural validity and internal consistency		the objective of this study was to translate, adapt and evaluate the applicability of the BRIEF Portuguese version	children and adolescents	self-report, parent and proxy (teacher) report	8 sub-scales: inhibition, flexibility and emotional control (behavioural regulation index), initiative, working memory, planning / organization, material organization and monitoring (metacognition index)	Portuguese	277 parents; 282 teachers; 112 adolescents	9.8 (3.4)	59.3	urban	healthy	Portuguese
Korzeniowski C. 2019	Executive Function Scale for Children EFS	EF	Argentina	South America	nil	content validation, structural validity, internal consistency, reliability (test-retest)		1. to develop an instrument that evaluated the executive functioning of boys and girls, 2. to evaluate the psychometric properties of the instrument, specifically, internal consistency, temporal stability and predictive validity on school performance 3. to analyze the factor structure of the Executive Functioning Scale	school-age children	parent report	6 sub-scales: attention control, inhibitory control, metacognition, organization, planning and cognitive flexibility	Spanish	307	7.7 (1.07)				Spanish
Roth R. 2015	BRIEF	EF	NA	NA	2000 - 2013	systematic review		to evaluated the hypotheses that the BRIEF is overly sensitive and that there are regional differences in ratings on the measure due to the constrained geographic stratification of the standardization sample.	children and adolescents	NA	8 sub-scales: inhibition, flexibility and emotional control (behavioural regulation index), initiative, working memory, planning / organization, material organization and monitoring (metacognition index)	english	2518 children; 39 eligible papers	11.5 (2.5)	45.3	NA	healthy, stable orthopaedic patients	English, Hebrew
Familiar I. 2015	BRIEF	EF	Uganda	Sub-Saharan Africa	nil	Internal consistency	observational	to assess the structural overlap of the CBCL and BRIEF scales using EFA in 2 independent clinical samples of Ugandan school-aged children:	school-age children	parent report	8 sub-scales: inhibition, flexibility and emotional control (behavioural regulation index), initiative, working memory, planning / organization, material organization and monitoring (metacognition index)	English	185 children: 28 ADHD, 157 healthy	8.5 years	58.9	urban	clinical (ADHD) and healthy	Luganda	peer reviewed
Kashala E. 2005	Design Copying, Tower Test (from NEPSY) , Digit Span (backwards)	EF: planning, working memory	DR Congo	Sub-Saharan Africa	2002 - 2003	Structural validation, construct validation (discriminative)	case-control	(1) to describe and compare test performance among same-age peers with and without ADHD symp- toms, (2) to explore the factor structure among the African children to evaluate whether the selected neuropsychologic tests measure the same functions as known from studies of children in Europe and North America.	children	interview-based task	Design Copying, Tower Test (from NEPSY) , Digit Span (backwards)	english	185 (28 cases, 157 controls)	7 - 9.9 years, mean 8.5 years	58.9	urban	mixed: 15% clinical (ADHD), 85% healthy	French; assorted African dialects	Peer reviewed
Holding P. 2018	Rey-Osterrieth complex figure, Go/No-Go, Shift	EF: Working Memory, Inhibition, attentional shift (cognitive flexibility)	Bangladesh, Ghana, Tanzania	South-east Asia, Sub-Saharan Africa	nil	adaptation (used aspects of COSMIN development checklist to asses), internal consistency, cross cultural validation, reliability (test-retest, inter rater), responsiveness (between sub-groups)	observational study	to developed (adapt) a test battery for use among children in Bangladesh, Ghana, and Tanzania, assessing general intelligence, executive functioning, and school achievement.	children	interview-based task	3 scales: each 1 item/task given multiple times	English	786 total: 166 Ghana, 323 Tanzania, 297 Bangladesh	range: 7 - 18; mean: 13		rural	healthy	Kasem and Nankam (Ghana), Swahili (Tanzania), Chatagonian (Bangladesh); but all went to schools where English is medium of instruction	peer reviewed
Willoughby M. 2019	EF Touch (computer based battery)	EF: inhibition, cognitive flexibility and working memory	Kenya	Sub-Saharan Africa	nil	construct validation (discriminant)	observational study	1. piloted approach for task review, adaptation and translation 2. evaluated the feasibility of computerized (tablet-based) assessments of EF skills in young children living in a developing- country context. 3. tested the validity of the EF tasks by correlating children’s performance with other factors known to affect measures of EF skills, including child age, processing speed, and on-task behav…	pre-school children	computer-based, interview administered task	5 tasks/subscales: Go/no-go, variant of Stroop, Spatial conflict arrows, Pick the picture, Something's the same	English	193	range: 3 - 6yrs	51	urban	healthy	Kiswahili, English	peer reviewed
Bakar E. 2011	BRIEF	EF	Turkey	Mediterranean	nil	construct validation (convergent and discriminative)	case-control	1. to investigate the correspondence between an ecological test of everyday behavior and laboratory tests of executive functions (EF) and 2. to analyze whether the prior can be used in the diagnosis of Attention Deficit Hyperactivity Disorder (ADHD).	school-age children	parent report	8 sub-scales: inhibition, flexibility and emotional control (behavioural regulation index), initiative, working memory, planning / organization, material organization and monitoring (metacognition index)	English	80: 61 ADHD, 19 controls	6 - 11 years;	NR	urban	ADHD and healthy	Turkish	peer reviewed
Garcia-Barrera M. 2015	Behavioural Assessment System for Children (BASC)	EF	Colombia	South America	nil	internal consistency, cross cultural validation, ? Construct validation (discriminative)	case-control	1. cultural validation of the executive functioning screener; 2. assess group invariance of the four-factor model across age, gen- der, and ADHD status 3. identifying the items most closely related to the latent constructs;	school-age children	parent report		English	848 healthy; 155 clinical	6 - 11 years	43.5	urban	ADHD and healthy	Spanish	peer reviewed
Rosetti M. 2018	Ball Search Field Task (BSFT), BRIEF	EF	Mexico	North America	nil	construct validation (convergent and discriminative (age)), internal consistency (for BRIEF)	observational study	to compare performance measures on the BSFT obtained from a sam- ple of children and adolescents diagnosed with ADHD with their scores on ToLo and BRIEF	children and adolescents	interview-based task; parent report (BRIEF)	single task	English	106	range: 6 - 16; mean: 10.2 (2.7)	19	urban	ADHD only	Spanish	peer reviewed
Tombokan-Runtukahu J. 1992	Indonesian- Vineland Adaptive Behaviour Scales (VABS)	adaptive functioning	Indonesia	South-East Asia	nil	adaptation (development), internal consistency, reliability (intra-rater and inter rater), cross cultural validation, Construct validation (discriminant)	observational	(a) delineate procedures for cross-cultural adaptation and validation of adaptive behavior measurement, (b) create an opemtional version of an instrument in an Indonesian setting, nnd (c) investigate the validityof the resultant instrument by studying whether it had the same psychometric properties as its United States counterpart.	children	parent report	4 domains: Communication, Daily Living Skills, Socialization, and Maladaptive Behavior	English	86: 43 ID, 43 healthy	range: 6- 18; mean: 11.8 (2.9)	51.2	semi-urban	Intellectual disability, healthy	Indonesian	peer-reviewed
Amini M. 2017	Iranian- Child Participation Questionnaire (I-CPQ)	adaptive functioning	Iran	Middle East	nil	Structural validity, internal consistency, reliability, construct validity (convergent)	observational	to establish the psychometric properties of the I-CPQ for preschool children with cerebral palsy	pre-school children	parent report	6 subscales: self-care, home participation, play, leisure, social partic- ipation, and educational environment	English	120	range: 4 - 6; mean: 5.2	43	urban	cerebral palsy	Persian	peer-reviewed
Malek A. 2013	Stroop Colour Word Test (Victoria Edition)	EF: inhibition	Iran	Middle east	nil	construct validation (discriminative), reliability (test-retest)	case-control	to study the Persian (Farsi) version of the Stroop test among the bilingual Turkish-Persian adolescents in Tabriz, north-west of Iran to determine its validity and reliability and investigate the normalized scores for this age group.	adolescents	interview-based task	single task	English	180: 150 healthy, 30 ADHD	range: 12 - 17 years	47.8	urban	ADHD and healthy	Persian and Turkish	peer reviewed
Sallum I. 2017	Self Ordered Pointing Task (SOPT)	EF: working Memory	Brazil	South America	2012 - 2014	construct validation (discriminative and convergent), ecological validity	observational	(1) to present the development of a computerized version of the SOPT for Brazilian three-, four-, and five-year olds; (2) to test whether the task is able to differentiate age groups; (3) to test the convergent validity of the SOPT using a measure of general intellectual functioning (Columbia Mental Maturity Scale); (4) to test the ecological validity of the task (that is, how the task relates to…	pre-school children	interview-based task		English	248	range: 3 - 5	52.8	urban	healthy	portuguese	peer reviewed
Zarrabi M. 2015	BRIEF	EF	Iran	Middle east	nil	construct validation (discriminative)	case-control	The main objective of this study was to assess the (construct) validity of the Behavior Rating Inventory of Executive Function (BRIEF) in children with ADHD.	school-age children	parent report	8 sub-scales: inhibition, flexibility and emotional control (behavioural regulation index), initiative, working memory, planning / organization, material organization and monitoring (metacognition index)	English	60: 30 cases, 30 controls	range: 7 - 12 years; mean: 9yrs (1.41)	20	urban	ADHD and healthy	Persian	peer reviewed
Holding P. 2009	Participation in Activities of Daily Living (PADL)	adaptive functioning	Kenya	sub-Saharan Africa	nil	development, internal consistency, construct validity (discriminative)	observational, case-control	1. to describe the development of the Participation in Activities of Daily Living (PADL 2. evaluated the psychometric properties and the sensitivity of the PADL to disease exposure.	children	interview-based questionnaire	2 subscales: participation and limitations to participation	English	study development: 92, validation: 116	range: 6 - 18; mean: 11.7 (2.9)	46.5	rural	assorted chronic conditions (Sickle Cell, DM, heart conditions); acute conditions (acute encephalopathy from pneumococcal meningitis); healthy controls	Kiswahili	peer reviewed
Mashhadi A. 2020	Barkley Deficits in Executive Functioning Scale–Children and Adolescents (BDEFS-CA)	EF	Iran	Middle east	2018 - 2019	structural validation, internal consistency, reliability (test-retest), convergent validity, discriminative validity	observational study	examine psychometric properties of the Persian version of the BDEFS-CA Long Form as more effective way to capture the multidimensional symptoms associated with EF.	children and adolescents	parent report/self report	5 subscales: Self- Management to Time, Self-Organization/Problem Solving, Self-Restraint, Self-Motivation and Self-Regulation of Emotion	English	2295	range: 6 - 18; mean: 11.6 (3.34)	51	rural and urban	mostly healthy, 4.7% clinical	Persian	peer-reviewed
Tol W. 2011	Child Function Impairment Rating Scale CFIRS	adaptive functioning	Indonesia	South-East Asia	2005 - 2006	development, Structural Validity, internal consistency, reliability (test- retest, inter rater), construct validity (convergent and discriminant)	observational study	1. to describe the development, piloting and results of a method to construct context-specific function impairment measures. 2. to assess psychometric properties of the developed rating scale.	children	FGD, diaries, interview-administered questionnaire	1 unidimensional scale with 4 factors; 11 items,	english	development: 53, validation: 403 children, 385 parents	mean: 9.9 (1.21)	49	rural	healthy but exposed to political violence	Indonesian	peer reviewed
Sartori R. 2020	Go/No-go app version	EF: inhibition	Brazil	South America	nil	content, structural validity, internal consistency, cross-cultural, and construct (convergent and discriminant)	observational, case-control	Examining the content, construct and criterion validity in Go/No-go test in healthy children and children with DCD	school-age children	interview-based task	4 tasks of inhibition	English	306: 253 healthy, 53 DCD	range: 8 - 10 years	44.8	urban	Development Coordination Disorder, healthy	Portuguese	peer-reviewed
Chernoff M. 2018	BRIEF	EF	South Africa, Malawi, Zimbabwe, Uganda	sub-Saharan Africa	2013 - 2016	adaptation, reliability (test-retest), measurement error, convergent validity	observational study, case-control	To evaluate the feasibility, reliability, and validity of cross-cultural neuropsychological testing in a sub- Saharan African setting with children affected by HIV/AIDS.	school-age children	parent report	8 sub-scales: inhibition, flexibility and emotional control (behavioural regulation index), initiative, working memory, planning / organization, material organization and monitoring (metacognition index)	English	603 (by second data point: 244 HIV, 179 HIV-exposed, 180 no HIV), 588 by final data point (242 HIV, 172 HIV exposed, 174 no HIV)	range: 5 - 10	53	rural and urban	HIV, HIV exposed but healthy, no HIV exposure	Luganda, Afrikaans, Xhosa, Shona, Zulu, Chichewa, Sesotho, and Setswana	peer-reviewed
Nampijja M. 2010	WCST, Knock-Tap Game (Go/No-Go)	EF: cognitive flexibility, planning	Uganda	Sub-Saharan Africa	nil	adaptation, reliability (test-retest), discriminative validity	qualitative and observational study	translating and adapting Western measures of working memory, general cognitive ability, attention, executive function, and motor ability in order to obtain a cognitive instrument suitable for assessing 5-year-old semi- urban Ugandan children.	pre-school children	interview-based task	single task (each)	English	64	range: 4 - 6; mean: 5.2	54.6	rural and urban	healthy	Luganda	peer-reviewed
Thorell L. 2020	Teenage Executive Functioning Inventory (TEXI)	EF: Working memory, inhibition	Serbia	Eastern Europe, Balkans region	nil	adaptation, structural validation, internal consistency, reliability (inter-rater),	qualitative and observational	to investigate the psycho- metric properties of the Teenage Executive Functioning Inventory (TEXI).	adolescents	self-report, parent and proxy (teacher) report	20 items, 2 subscales: inhibition and working memory	English	302 adolescents	range: 13 - 19; mean 16.4 (1.8)	63	rural and urban	healthy	Serbian	peer-reviewed
Rodriguez Barreto L. 2018	Neuropsychological Assessment of Executive Functions (ENFEN)	EF	Colombia	South America	nil	structural validation, construct validation (convergent and discriminant)	observational	the evaluation of the psychometric properties and the evaluation of the ENFEN test are presented	School-age children	interview-based task		Spanish	367 children	range: 6 - 12; mean 8.9 (1.8)	53.4	rural and urban	healthy	Spanish	peer reviewed
Yang Z. 2017	Dysexecutive Questionnaire (DEX)	EF	China	Asia, Far-East	nil	structural validation	observational	to determine the factor structure of the DEX-S in a large nonclinical sample using a two- stage factor analysis strategy (EFA and CFA).	adolescents	self-report	20 items	English	1586	mean: 18.9 (5.4)	65	urban	healthy	Mandarin	peer-reviewed
Munir S. 1999	Independent Behaviour Assessment Scale (IBAS)	adaptive functioning	Bangladesh	South-East Asia	nil	reliability, internal consistency, construct validity (discriminant)	observational	The present paper will report results of assessment using the IBASfrom the control children w	pre-school and school-age children	parent report, interview-based tasks	4 subscales: Motor skills, Socialisation skills, Communication skills, Daily living skills	English	1404 healthy, 222 clinical	range: 2 - 9,	43.8	rural and urban	healthy and clinical	Bengali	peer-reviewed
Selvam S. 2016	VABS II- Indian Version	adaptive functioning	India	South East Asia	2010 - 2011	cross cultural validation	observational	(a) to assess the applicability of existing U.S. norms for urban Indian children, (b) to develop age-specific normative data for developmental milestones (c) to explore its association with anthropometric measures, and (d) to compare the norms derived from the present study with the U.S. norms.	pre-school children	parent report	4 domains: Communication, Daily Living Skills, Socialization, and Maladaptive Behavior	English	412	2 - 6 years,	48.7	urban	healthy	Kannada	peer-reviewed
Siqueira L. 2016	Child Hayling Test- Brazilian version	EF: inhibition, cognitive flexibility	Brazil	South America	nil	adaptation (development)	qualitative and observational	The objective of this study is to describe the process of development of the Child Hayling Test (CHT) and present evidence of its content validity.	school-age children	interview-based task	24 items	Portuguese	139	range: 6 - 12	NR	urban	healthy	Portuguese	peer-reviewed
Richards M. 2017	Conjunction Visual Search (CVS) task of TAC	EF: inhibition	Argentina	South America	nil	development (but of computer-based task), convergent validity	observational	to estimate 1) tasks 'internal validity' by analyzing whether the performance indicators con- cur with the theoretical postulations of the paradigm on which the task is based; and (2) the task’s convergent type of external validity, by comparing performance indicators with those obtained in tests that evaluate the same process.	school-age children	interview-based, computer administered task	1 task: 120 trials	English	41	range: 6 - 11, M 8.49; SD 1.47	51.2	urban	healthy	Spanish	peer-reviewed
Injoque-Ricle I. 2011	The Automated Working Memory Assessment (AWMA)	EF: working Memory	Argentina	South America	nil	adaptation (development), internal consistency, construct validity (convergent)	qualitative and observational	This paper presents an adaptation and validation of the AWMA battery to Argentinean Spanish-speaking children	school-age children	interview-based task	12 tasks: Digit Recall Word Recall Nonword Recall Dot Matrix Block Recall Mazes Memory Listening Recall Counting Recall Backward Digit Recall Odd One Out Mr. X Spatial Span	English	26 adaptation; 210 validation	range 6 - 11	58	urban	healthy	Spanish	peer reviewed
Selvam S. 2018	BRIEF- pre-school version	EF	India	South East Asia	2010 - 2011	structural validity, internal consistency, reliability (inter rater), cross cultural validation, discriminant validation	observational	a) to assess the reliability and validity of the BRIEF-P among urban Indian children, (b) to develop age- and sex- specific normative data (c) to assess the applicability of existing US norms to urban Indian children, and (d) to examine the association between EFs and nutritional status	pre-school children	parent report	5 sub-scales: inhibition, change, emotional control, working memory and planning / organization	English	412	2 - 5 years	50.4	urban	Healthy	Kannada	peer-reviewed
Amani M. 2018	BRIEF- teacher	EF	Iran	Middle East	2016 - 2017	structural validation, internal consistency, construct validity (convergence)	observational study	to examine the psychometric properties of the Persian version of the BRIEF tool for primary school students in Iranian population.	school-age children	proxy (teacher) report	8 sub-scales: inhibition, flexibility and emotional control (behavioural regulation index), initiative, working memory, planning / organization, material organization and monitoring (metacognition index)	English	360 children, 12 teachers	range: NR	50.28	urban	healthy	Persian	peer-reviewed
Amini M. 2017	CPAS- parent version	adaptive functioning	Iran	Middle East	nil	structural validation, reliability (test-retest), construct validation (convergent)	observational	to assess the factor structure, reliability and construct validity of the Children Participation Assessment Scale in Activities Outside of School–Parent Version (CPAS-P).	school-age children	parent- report	8 subscales: Activities of Daily Living, In- strumental Activities of Daily Living, Play, Leisure, Social Participation, education, Work, Rest/Sleep	English	700 parents	range: 6 - 12; mean 9.45 (1.76)	NR	urban	healthy	Persian	peer-reviewed
Green R. 2019	CANTAB	EF: working memory, inhibition, and attention shifting	Mexico	North America	nil	construct validation (discriminative)	observational	1. to analyze CANTAB performance in a large youth sample from Mexico City (normative data) and evaluate developmental trends across measures of attention, memory, and executive functioning. 2. tested the equivalence of our Mexican norms to a set of established Western norms.	children and adolescents	interview-based task, computer based	6 sub-tests (out of 23): stockings of Cambridge, delayed matching sample, intr- extra dimensional shift, rapid visual information processing, stop signal task and match to sample visual search task	English	826 children	range 5 - 15; mean 9.27 (2.6)	NR	urban	healthy	Spanish	peer-reviewed
Richard's M. 2018	Tareas de Autorregulación Cognitiva Battery (TAC),	EF: inhibition, working memory and cognitive flexibility	Argentina	South America	nil	structural valldity	observational	to obtain evidence of construct validity from a set of tasks that compose it.	children	interview-based task	3 sub-scales used: perceptual inhibition task, 4 WM tasks; 1 cognitive flexibility task	English	103 chidlren	range: 9 - 12 years; M = 10.84 SD = 0.88	47	urban	healthy	Spanish	peer-reviewed
Du Y. 2018	Symptoms and Functional Impairment Rating Scale (SFIRS)	EF in ADHD: working memory, planning, time management, self-monitoring, and emotional control.	China	Asia, Far-East	2013 - 2014	development, structural validity, internal consistency, reliability (test- retest), construct validity	qualitative, observational, case-control	to 1) develop a simple ADHD rating scale, targeting Chinese children which exam- ines the most common ADHD-specific symptoms, executive function deficits, and functional impairment and 2) establish its psycho- metric properties.	school-age children	parent report	6 sub-scales:hyperactivity-impulsivity, self-control, inattention, self-management, school performance, social interaction	English	20 development; 412 validation	range: 6 - 12, 8.7 (1.42)	16.5 ADHD; 15.2 control	urban	ADHD and healthy	Mandarin	peer-reviewed
Pineda D. 2007	bespoke neuropsychological battery including: WCST- abbreviated, verbal fluency test, token test, Rey-Osterreith Complex figure test	EF in ADHD	Colombia	South America	nil	structural validation, discriminant validation	case-control	Validating a neuropsychological battery designed to differentiate between ADHD and control children	school-age children	interview-based task	3 tasks	English	621 total: 249 cases, 372 controls	range: 6 - 11,	43.3	urban	ADHD and healthy	Spanish	peer-reviewed
Trevisan B. 2017	CHEXI	EF in ADHD	Brazil	South America	nil	adaptation (development), structural validation, internal consistency, construct validity (convergence or concurrent)	qualitative, case-control	to translate, adapt and investigate psychometric characteristics of the Brazilian version of CHEXI.	pre-school children	parent report/ proxy report	4 subscales: working memory, inhibition, self-regulation and planning	Portuguese	408 parents and teachers	range 4 - 7, M = 5.51, SD = 0.59	54.4	urban	ADHD and healthy controls	Portuguese	peer-reviewed
Arruda M. 2020	EFICA (Executive Function Inventory for Children and Adolescents)- parent and teacher versions	EF	Brazil	South America	2013, 2016	structural validation, internal consistency, reliability, construct validity (discriminant)	qualitative, case-control	1. to develop an EF rating scale instrument for children and adolescents in Brazil. 2. to increase the clinical utility of this new tool by developing a percentile-based norm which can help professionals screen for the development of executive functions within children and adolescents.	children and adolescents	parent report/ proxy (teacher) report		English	3284 healthy, 165 ADHD	range 5 - 18, mean 8.2 (2.0)	49.9 healthy, 24 ADHD	rural and urban	ADHD and healthy	Portuguese	Peer-reviewed
Pluck G. 2019	Tower Test of DKEFS	EF: planning, working memory	Ecuador	South America	nil	Structural validity, internal consistency, reliability (test- retest)	observational	we present data on the internal consistency, unidimensionality, and test–retest reliabil- ity of the D-KEFS Towers Test	children and adolescents	interview-based task	1 task	English	264	range 10 - 20, mean 15.05	40	urban	healthy, but some street children and foster children with controls	Spanish	peer-reviewed
Wong A. 2012	Ballet Executive Scale (BES)	EF in dance/ballet	Cuba	Carribean, Central America	nil	structural validation, internal consistency, concurrent validity	observational	1 to assess ecological validity of BES using verisimilitude approach	adolescents	self-report	5 subscales: Strategic Planning, Organization of Dance Behavior, Motivation to Dance, Impulse Control in Dance Behavior, Empathy toward Other Dancers	English	149	range: 11 - 18	65.7	urban	healthy	Spanish	peer-reviewed
Rincon-Diaz M. 2017	BRIEF- pre-school version	EF	Colombia	South America	nil	adaptation, structural validation, internal consistency, test-retest reliability, construct validation (convergent)	observational	a) carry out an adaptation from English to Spanish of the BRIEF-P and b) examine its psychometric properties with different statistical tests of reliability and validity.	pre-school children	parent report	5 sub-scales: inhibition, change, emotional control, working memory and planning / organization	Spanish	125	range: 2 - 5 years; mean 4.3	60	urban and rural	healthy	Spanish	peer-reviewed
Goldberg M. 2009	VABS- Vietnam version	adaptive functioning	Vietnam	South East Asia	nil	adaptation, structural validity, internal consistency, construct validation (discriminant)	case-control	examining the cross-cultural adaptation and psychometric properties of the VABS,	pre-school children	parent report	4 domains: Communication, Daily Living Skills, Socialization, and Maladaptive Behavior	English	120 healthy, 31 ID children	range: 3 - 6yrs; mean 4.9 (1.1)	36.9	urban	Intellectual disability and healthy	Vietnamese	peer-reviewed
Ruffieux N. 2010	Neuropsychological Assessment Battery containing: Color Trail Test, Hand movements, Verbal Fluency, Continuous performance task, letter numbering sequence	EF in Sickle Cell Disease	Cameroon	sub-Saharan Africa	2007	Structural validity , inter rater reliability	observational	To assess the cognitive functioning of Cameroonian children suffering from SCD, norms on psychometric tests had to first be established in a healthy population,	children and adolescents	interview-based task	14 tasks: but only 5 relevant for EF's	English	125	range: 6 - 20, mean 11.4 (4.2)	56.8	urban	healthy	French, unammed local dialects	peer-reviewed
Gonen M. 2019	Preschool Self-Regulation Assessment. (PRSA)	EF in preschoolers	Turkey, USA	Europe/ North America	2019	cross cultural validation, reliability	observational	This study examined the relations between executive functions and developmental domains of preschool children from low-income families through an intercultural perspective in the U.S. and Turkey.	pre-school children	interview-based task	3 tasks where used to assess EF: The ‘‘Balance Beam,’’ ‘‘Tower Task,’’ and ‘‘Pencil Tap’’ tasks	English	471 healthy children in Turkey + caregivers; 286 children in US + caregivers	Turkey: 5.23 years (range from 2.83 to 5.92); US 4.12 years (range from 2.97 to 5.07).	Turkey: 49.5; US 45	urban	healthy	Turkish	peer-reviewed
Xu C 2020	computerized version of: Stop Signal task; Figure Matching task, Spatial Span task; Tower of Hanoi task	EF	China, Hong Kong and USA	SE Asia, North America	2020	cross cultural validation	observational	1. to strengthen the methodological rigor of cross-cultural research in this field by undertaking a direct assessment of measurement equiva- lence. 2. to make clear whether individual differences in mainland Chinese children’s performance on online tests of EF would be attributable to their familiarity with computers and related activities.	school-age children and adolescents	self-aadministered computer-based tasks	inhibition, cognitive flexibility, working memory, planning	English	China: 453; Hong Kong 371; UK 487	HK: 12.21 years, SD = 0.99; UK: 11.9 1 years, SD = 0.93); China: 11.93 years (SD = 0.83).		urban and rural	healthy	Mandarin, Cantonese	peer reviewed

## Sheet: Boxes 3-10
COSMIN Risk of Bias checklist
Only those parts of the boxes need to be completed for which information is available
Score: V= very good; A = adequate; D = doubtful; I = inadequate; N= not applicable
		WCST			JBT			KITAP			Design Fluency (DKEFS), Verbal Fluency (DKEFS), CTT			BRIEF (parents and teachers)			BRIEF (adolescents/personal)			Executive Function Scale for Children EFS			RACER			BRIEF			Design Copying, Tower Test , Digit Span (backwards)			Rey-Osterrieth complex figure, Go/No-Go, Shift			EF Touch (computer based battery)	EF Touch (computer based battery)	EF Touch (computer based battery)	BRIEF			BASC			BSFT			I-VABS
Article reference:		Tascu A. 2012			Senturk N. 2014	Senturk N. 2014	Senturk N. 2014	Sobeh J. 2012			Rosete H. 2018			Carim D. 2012			Carim D. 2012			Korzeniowski C. 2019			Ford C. 2019			Burkey 2015			Kashala E. 2005			Holding P. 2018			Willoughby M. 2019			Bakar E. 2011			Garcia-Barrera M. 2015			Rosetti M. 2018			Tombokan-Runtukahu J. 1992
3. Structural validity		rater 1	rater 2	Consensus	KKM	Dansoa	Consensus	KKM	Dansoa	Consensus	KKM	rater 2	Consensus	KKM	Dansoa	Consensus	KKM	Dansoa	Consensus	KKM	Dansoa	Consensus	KKM	Dansoa	Consensus	KKM	rater 2	Consensus	KKM	Ramata	Consensus	KKM	rater 2	Consensus	KKM	rater 2	Consensus	KKM	rater 2	Consensus	KKM	rater 2	Consensus	KKM	rater 2	Consensus	KKM	rater 2	Consensus
	reflective model or formative model?				reflective						yes			reflective
	unidimensionality or structural validity?				structural						structural			structural
1	For CTT: Was exploratory or confirmatory factor analysis performed?				i	i	i				i	i	i	i	adequate	i	a	adequate	a	v	v good	v							i	A	i										v	V	v
2	For IRT/Rasch: does the chosen model fit to the research question?																													NA
3	Was the sample size included in the analysis adequate?				i	i	i				v	v	v	i	inadequate	i	i	inadequate	i	v	v good	v							v	A	v										v	V	v
4	Were there any other important flaws?				d																									V
	TOTAL Lowest score of items 1-4				i		i				i		i	i	inadequate	i	i	inadequate	i	v	v good	v							i	a	i										v	V	v
4. Internal consistency		rater 1	rater 2	Consensus	rater 1	rater 2	Consensus	KKM	rater 2	Consensus	KKM	rater 2	Consensus	KKM	Dansoa	Consensus	KKM	rater 2	Consensus	KKM	Dansoa	Consensus	KKM	rater 2	Consensus	KKM	Ramata	Consensus	KKM	rater 2	Consensus	KKM	rater 2	Consensus	KKM	rater 2	Consensus	KKM	rater 2	Consensus	KKM	rater 2	Consensus	KKM	rater 2	Consensus	KKM	Joel	Consensus
1	Was an internal consistency statistic calculated for each unidimensional (sub)scale separately?													v	very good	v	v	very good	v	v	v good	v				i	V	i													v	V	V				v	V	v
2	For continuous scores: Was Cronbach’s alpha or omega calculated?													v	very good	v	v	very good	v	v	v good	v				v	V	v													v	V	V				v	V	v
3	For dichotomous scores: Was Cronbach’s alpha or KR-20 calculated?																										NA
4	For IRT-based scores: Was standard error of the theta (SE (θ)) or reliability coefficient of estimated latent trait value (index of (subject or item) separation) calculated?																										V
5	Were there any other important flaws?																										I
	TOTAL Lowest score of items 1-5													v	v good	v	v	v good	v	v	v good	v				i	I	i													v		V				v	V	v
5. Cross-cultural validity\measurement invariance		rater 1	rater 2	Consensus	rater 1	rater 2	Consensus	KKM	Dansoa	Consensus	KKM	rater 2	Consensus	KKM	rater 2	Consensus	KKM	rater 2	Consensus	KKM	rater 2	Consensus	KKM	Dansoa	Consensus	KKM	rater 2	Consensus	KKM	rater 2	Consensus	KKM	Ramata	Consensus	KKM	rater 2	Consensus	KKM	Joel	Consensus	KKM	Joel	Consensus	KKM	Joel	Consensus	KKM	Joel	Consensus
1	Were the samples similar for relevant characteristics except for the group variable?							a	doubtful	a													v	v good	v							d	V	d				v	V	v	a	V	A				a		a
2	Was an adequate approach used to analyse the data?							i	doubtful	i													d	doubtful	d							v	V					d	V	d	v	V	V				i		i
3	Was the sample size included in the analysis adequate?																						v	v good	v							v	A	v				i	V	i	v	V	V				i		i
4	Were there any other important flaws?																															i	V	i
	TOTAL Lowest score of items 1-4							i	doubtful	i													d	doubtful	d							i	A	i				i	V	i	a	V	A				i		i
6. Reliability		rater 1	rater 2	Consensus	rater 1	rater 2	Consensus	KKM	rater 2	Consensus	KKM	rater 2	Consensus	KKM	rater 2	Consensus	KKM	rater 2	Consensus	KKM	rater 2	Consensus	KKM	rater 2	Consensus	KKM	rater 2	Consensus	KKM	rater 2	Consensus	KKM	Ramata	Consensus	KKM	rater 2	Consensus	KKM	rater 2	Consensus	KKM	rater 2	Consensus	KKM	rater 2	Consensus	KKM	Joel	Consensus
1	Were patients stable in the interim period on the construct to be measured?																			a	adequate	a										a	V	a													a	V	a
2	Was the time interval appropriate?																			v	doubtful	v										v	V														v	V	v
3	Were the test conditions similar for the measurements? e.g. type of administration, environment, instructions																			a	doubtful	a										a	V	a													a	V	a
4	For continuous scores: Was an intraclass correlation coefficient (ICC) calculated?																			d	doubtful	d										i	V	i													d	V	d
5	For dichotomous/nominal/ordinal scores: Was kappa calculated?																																V
6	For ordinal scores: Was a weighted kappa calculated?																																NA
7	For ordinal scores: Was the weighting scheme described? e.g. linear, quadratic																																NA
8	Were there any other important flaws?																																V
	TOTAL Lowest score of items 1-8																			d	doubtful	d										i	V	i													d	V	d
7. Measurement error		rater 1	rater 2	Consensus	rater 1	rater 2	Consensus	KKM	rater 2	Consensus	KKM	rater 2	Consensus	KKM	rater 2	Consensus	KKM	rater 2	Consensus	KKM	rater 2	Consensus	KKM	rater 2	Consensus	KKM	rater 2	Consensus	KKM	rater 2	Consensus	KKM	rater 2	Consensus	KKM	rater 2	Consensus	KKM	rater 2	Consensus	KKM	rater 2	Consensus	KKM	rater 2	Consensus	KKM	rater 2	Consensus
1	Were patients stable in the interim period on the construct to be measured?
2	Was the time interval appropriate?
3	Were the test conditions similar for the measurements? e.g. type of administration, environment, instructions
4	For continuous scores: Was the Standard Error of Measurement (SEM), Smallest Detectable Change (SDC) or Limits of Agreement (LoA) calculated?
5	For dichotomous/nominal/ordinal scores: Was the percentage (positive and negative) agreement calculated?
6	Were there any other important flaws?
	TOTAL Lowest score of items 1-6
8. Criterion validity		rater 1	rater 2	Consensus	rater 1	rater 2	Consensus	KKM	rater 2	Consensus	KKM	rater 2	Consensus	KKM	rater 2	Consensus	KKM	rater 2	Consensus	KKM	rater 2	Consensus	KKM	rater 2	Consensus	KKM	rater 2	Consensus	KKM	rater 2	Consensus	KKM	rater 2	Consensus	KKM	rater 2	Consensus	KKM	rater 2	Consensus	KKM	rater 2	Consensus	KKM	rater 2	Consensus	KKM	rater 2	Consensus
1	For continuous scores: Were correlations, or the area under the receiver operating curve calculated?
2	For dichotomous scores: Were sensitivity and specificity determined?
3	Were there any other important flaws?
	TOTAL Lowest score of items 1-3
9. Hypotheses testing for construct validity
9a. Comparison with other outcome measurement instruments (convergent validity)		rater 1	rater 2	Consensus	KKM	Dansoa	Consensus	KKM	rater 2	Consensus	KKM	rater 2	Consensus	KKM	rater 2	Consensus	KKM	rater 2	Consensus	KKM	rater 2	Consensus	KKM	rater 2	Consensus	KKM	rater 2	Consensus	KKM	rater 2	Consensus	KKM	rater 2	Consensus	KKM	rater 2	Consensus	KKM	Joel	Consensus	KKM	Joel	Consensus	KKM	Joel	Consensus	KKM	Joel	Consensus
1	Is it clear what the comparator instrument(s) measure(s)?				v	v good	V																															v	V	v		V		v	V	v		V
2	Were the measurement properties of the comparator instrument(s) adequate?				v	v good	V																															v	V	v		V		v	V	v		V
3	Was the statistical method appropriate for the hypotheses to be tested?				i	adequate	A																															d	I	i		V		v	V	v		I
4	Were there any other important flaws?																																					i
	TOTAL Lowest score of items 1-4				i	adequate	A																															i	v	i		V		v	V	v		I
9b. Comparison between subgroups (discriminative or known-groups validity)		KKM	Dansoa	Consensus	rater 1	rater 2	Consensus	KKM	rater 2	Consensus	KKM	rater 2	Consensus	KKM	rater 2	Consensus	KKM	rater 2	Consensus	KKM	rater 2	Consensus	KKM	rater 2	Consensus	KKM	rater 2	Consensus	KKM	Ramata	Consensus	KKM	rater 2	Consensus	KKM	Ramata	Consensus	KKM	rater 2	Consensus	KKM	rater 2	Consensus	KKM	Joel	Consensus	KKM	Joel	Consensus
5	Was an adequate description provided of important characteristics of the subgroups?	d	v good	d				v	v	v																			d	A	a				v	A	v	v	V	v	v	V	V	v	V	v	v	V	v
6	Was the statistical method appropriate for the hypotheses to be tested?	d	inadequate	d				d	d	d																			v	D	v				d	A	a	v	V	v	d	V	D	v	V		a	I	a
7	Were there any other important flaws?																													D						V		d	I	i
	TOTAL Lowest score of items 5-7	d	inadequate	d				d		d																			d	D	a				d	A	a	d		i	d	V	D	v	V	v	a	I	a
10. Responsiveness
10a. Criterion approach (i.e. comparison to a gold standard)		rater 1	rater 2	Consensus	rater 1	rater 2	Consensus	KKM	rater 2	Consensus	KKM	rater 2	Consensus	KKM	rater 2	Consensus	KKM	rater 2	Consensus	KKM	rater 2	Consensus	KKM	rater 2	Consensus	KKM	rater 2	Consensus	KKM	rater 2	Consensus	KKM	rater 2	Consensus	KKM	rater 2	Consensus	KKM	rater 2	Consensus	KKM	rater 2	Consensus	KKM	rater 2	Consensus	KKM	rater 2	Consensus
1	For continuous scores: Were correlations between change scores, or the area under the Receiver Operator Curve (ROC) curve calculated?
2	For dichotomous scales: Were sensitivity and specificity (changed versus not changed) determined?
3	Were there any other important flaws?
	TOTAL Lowest score of items 1-3
10b. Construct approach (i.e. hypotheses testing; comparison with other outcome measurement instruments)		rater 1	rater 2	Consensus	rater 1	rater 2	Consensus	KKM	rater 2	Consensus	KKM	rater 2	Consensus	KKM	rater 2	Consensus	KKM	rater 2	Consensus	KKM	rater 2	Consensus	KKM	rater 2	Consensus	KKM	rater 2	Consensus	KKM	rater 2	Consensus	KKM	rater 2	Consensus	KKM	rater 2	Consensus	KKM	rater 2	Consensus	KKM	rater 2	Consensus	KKM	rater 2	Consensus	KKM	rater 2	Consensus
4	Is it clear what the comparator instrument(s) measure(s)?
5	Were the measurement properties of the comparator instrument(s) adequate?
6	Was the statistical method appropriate for the hypotheses to be tested?
7	Were there any other important flaws?
	TOTAL Lowest score of items 4-7
10c. Construct approach: (i.e. hypotheses testing: comparison between subgroups)		rater 1	rater 2	Consensus	rater 1	rater 2	Consensus	KKM	rater 2	Consensus	KKM	rater 2	Consensus	KKM	rater 2	Consensus	KKM	rater 2	Consensus	KKM	rater 2	Consensus	KKM	rater 2	Consensus	KKM	rater 2	Consensus	KKM	rater 2	Consensus	KKM	rater 2	Consensus	KKM	rater 2	Consensus	KKM	rater 2	Consensus	KKM	rater 2	Consensus	KKM	rater 2	Consensus	KKM	rater 2	Consensus
8	Was an adequate description provided of important characteristics of the subgroups?																															d	V	d
9	Was the statistical method appropriate for the hypotheses to be tested?																															v	A	v
10	Were there any other important flaws?																																V
	TOTAL Lowest score of items 8-10																															d	A	d
10d. Construct approach: (i.e. hypotheses testing: before and after intervention)		rater 1	rater 2	Consensus	rater 1	rater 2	Consensus	KKM	rater 2	Consensus	KKM	rater 2	Consensus	KKM	rater 2	Consensus	KKM	rater 2	Consensus	KKM	rater 2	Consensus	KKM	rater 2	Consensus	KKM	rater 2	Consensus	KKM	rater 2	Consensus	KKM	rater 2	Consensus	KKM	rater 2	Consensus	KKM	rater 2	Consensus	KKM	rater 2	Consensus	KKM	rater 2	Consensus	KKM	rater 2	Consensus
11	Was an adequate description provided of the intervention given?
12	Was the statistical method appropriate for the hypotheses to be tested?
13	Were there any other important flaws?
	TOTAL Lowest score of items 11-13
[truncated: 111 more columns]

## Sheet: Table 2
Tables for a systematic review manuscript
	Table 2. Quality of RESULTS of studies on measurement properties
	PROM (ref0	Country and/or language	Structural validity			Internal consistency			Cross-cultural validity/measurement invariance			Reliability			Measurement error			Criterion validity			Construct validity/hypothesis testing			Responsiveness
			N	Method quality	result (rating)	N	Method quality	Result (rating)	N	Method quality	Result (rating)	N	Method quality	Result (rating)	N	Method quality	Result (rating)	N	Method quality	Result (rating)	N	Method quality	Result (rating)	N	Method quality	Result (rating)
	CHAQ (Rostrum 2010)	Morroco, Arabic		v		120	very good	+ Cronb. Alpha = 0.98				120	doubtful	+ ICC = 0.97 O8							120	inadequate	results not in line with 2 hypothesis (2-)
	WCST (Tascu A. 2012)	Romania, Romanian																			1101	doubtful	in line with 1 hypothesis (1+ discriminative validity of clinical group (frontal lobe lesions) versus non-frontal lesions) but not discriminative between frontal left versus frontal right lesions 1-
	JBT (Senturk N. 2014)	Turkey	121	inadequate	? Did not report any of the expected parameters for CFA or EFA																121	adequate	not in line with 1 hypothesis (1-)
	KITAP (Sobeh J. 2012)	Syria							143	inadequate	? No MGCFA or DIF performed										143	doubtful	results in line with 2 hypothesis (2+)
	Design Fluency (DKEFS) Rosete H. 2018	Thailand	156	inadequate	? Did not do EFA or CFA only PCA
	Verbal Fluency (DKEFS) Rosete H. 2018	Thailand	156	inadequate	? Did not do EFA or CFA only PCA
	CTT Rosete H. 2018	Thailand	156	inadequate	? Did not do EFA or CFA only PCA
	BRIEF (parents) Carim D. 2012	Brazil	277	inadequate	? Did not do EFA or CFA only PCA	277	very good	+ Cronb. Alpha = 0.93
	BRIEF (teachers) Carim D. 2012	Brazil	282	inadequate	? Did not do EFA or CFA only PCA	282	very good	+ Cronb. Alpha = 0.95
	BRIEF (Personal) Carim D. 2012	Brazil	112	inadequate	? Did not do CFA	112	very good	+ Cronb. Alpha = 0.95
	EFS/EFE Korzeniowski C. 2019	Argentina, Spanish	307	very good	+ CFI = 0.96, TLI 0.95	307	very good	+ Cronb. Alpha = 0.95				307	doubtful	? Didn't do ICC, only did Pearsons without check for systematic difference
	BRIEF Familiar I. 2015	Uganda				185	inadequate	+ Cronb. Alpha between 0.88 - 0.90 for HIV and Malaria groups respectively
	RACER (Ford 2019)	Niger, Lebanon							2725	doubtful	? No MGCFA performed
	Design Copying (Kashala 2005	DR Congo, French	185	inadequate	? Did not do EFA or CFA only PCA																185	doubtful	results not in line with 1 hypothesis (1-)
	Tower Test (Kashala 2005)	DR Congo, French	185	inadequate	? Did not do EFA or CFA only PCA																185	doubtful	results not in line with 1 hypothesis (1-)
	Digit Span (backwards) (Kashala 2005)	DR Congo, French	185	inadequate	? Did not do EFA or CFA only PCA																185	doubtful	results not in line with 1 hypothesis (1-)
	Rey-Osterrieth complex figure (Holding P. 2018 )	Ghana, Tanzania, Bangladesh							786	inadequate	? MGCFA performed but not between new countries and original countries of tool development (on which psychometrics established), hence absolute comparison and conclusion can not be made. In any case, scalar invariance was not established between the 3 LMIC countries (although Configural and Metric invariance were), hence still had inadequate cross cultural validity even among the LMIC countries.	786	inadequate	? ICC not reported for inter rater. Even then, Kappa <0.7 for ROCF										786	doubtful	results not in line with 1 hypothesis (1-) in Tanzania (gender effect positive)
	Go/No-Go (Holding P. 2018)	Ghana, Tanzania, Bangladesh							786	inadequate	? MGCFA performed but not between new countries and original countries of tool development (on which psychometrics established), hence absolute comparison and conclusion can not be made. In any case, scalar invariance was not established between the 3 LMI	786	inadequate	? ICC not reported for inter rater. Even then, Kappa <0.7 for NOGO										786	doubtful	results not in line with 1 hypothesis (1-) for Bangladesh (age effect reversed)
	Shift (Holding P. 2018)	Ghana, Tanzania, Bangladesh							786	inadequate	? MGCFA performed but not between new countries and original countries of tool development (on which psychometrics established), hence absolute comparison and conclusion can not be made. In any case, scalar invariance was not established between the 3 LMI	786	inadequate	? ICC not reported for inter rater. But then, reported Kappa >0.7 for Shift										786	doubtful	results not in line with 1 hypothesis (1-) for Ghana (no effect of Age)
	EF Touch (Willoughby 2019)	Kenya																			193	doubtful	results in line with 1 hypothesis (1+)
	BRIEF (parents & teachers) Bakar E. 2011	Turkey							81	inadequate	? No MGCFA performed, rather did PCA										81	inadequate	results in line with 1 hypothesis (1+) but not in line with 1 hypothesis (1-)
	BASC (Garcia-Barrera M. 2015)	Colombia	1003	very good	+ CFI 0.942, TLI 0.931, RMSEA 0.072	1003	very good	+ Cronb. Alpha between 0.77 - 0.87 for all 4 subscales	1003	adequate	+ invariance achieved across age (config. CFI = .943, TLI = .940, RMSEA = .071), gender (config. CFI = .921, TLI = .917, RMSEA = .078), and ADHD (config. CFI = .931, TLI = .928, RMSEA = .076)										1003	doubtful	results in line with 1 hypothesis (1+ discriminative validity for ADHD)
	I-CPQ (Anini 2017)	Iran	120	inadequate	+ CFI was 0.99; RMSEA was 0.04;	120	very good	+ Cronb. Alpha between 0.64 - 0.99 with most > 0.7				120	adequate	+ ICC > 0.9							120	adequate	results not in line with 1 hypothesis (1-)
	BSFT (Rosetti M. 2018)																				106	very good	results in line with 1 hypothesis (1+ age) but not in line with 1 hypothesis (1- convergence with BRIEF and ToLo)
	I-VABS (Tombokan-Runtukahu J. 1992)	Indonesia				86	very good	+ Cronb. Alpha between 0.96 to 0.99	86	inadequate	? No MGCFA performed	86	doubtful	Pearsons for test-retest between 0.96 to 0.99 for normal and 0.86 - 0.95 for ID; Pearsons for inter-rater between 0.88 - 0.94 for normal, an 0.85 - 0.99 for ID							86	adequate	results in line with 2 hypothesis (2+ age and clinical discrimination)
	Stroop Color Word Test (Malek A. 2013)	Iran										30	doubtful	Pearson for test-retest between 0.64 - 0.93							180	very good	results in line with 1 hypothesis (1+ discriminative validity)
	Self Ordered Pointing Task (SOPT) Sallum I. 2017	Brazil																			248	adequate	results in line with 1 hypothesis (1+ convergent/concurrent validity with CBCL)
	Self Ordered Pointing Task (SOPT) Sallum I. 2017	Brazil																			248	very good	results in line with 1 hypothesis (1+ age)
	BRIEF Zarrabi M. 2015	Iran																			60	very good	results in line with 1 hypothesis (1+ discriminative validity for ADHD)
	PADL (Holding P. 2009)	Kenya	116	inadequate	? Did not do EFA or CFA only PCA	116	very good	+ Cronb. Alpha 0.85 and 0.91 for chronic and acutely ill													116	very good	+ results in line with 2 hypothesis (2+ discriminative for healthy and ill, as well as chronic and acute)
	Child Function Impairment Rating Scale (Tol 2011)	Indonesia	403	very good	+ NNFI = 0.99, RMSEA = 0.00	403	very good	+ Cronb. Alpha child = 0.77, parent = 0.74				53	doubtful	+ ICC "approaching 1.0"							403	inadequate	results confirmed 1 hypothesis (1+ concurrent validity with other PTSD, depression and others); ? used wrong method to check discriminative validity so failed to confirm 1 hypothesis)
	BDEFS-CA (Mashhadi A. 2020)	Iran	2295	very good	+ CFI= 0.98, TLI = 0.96, RMSEA =0.063	2295	very good	+ Cronb. Alpha all > 0.98				90	doubtful	? ICC or weighted Kappa not reported, no evidence of systematic error shown							2295	very good	results in line with 1 hypothesis (1+ convergent with comparator instrument CHEXI)
	BDEFS-CA (Mashhadi A. 2020)	Iran	2295	very good	+ CFI= 0.98, TLI = 0.96, RMSEA =0.063	2295	very good	+ Cronb. Alpha all > 0.98				90	doubtful	? ICC or weighted Kappa not reported, no evidence of systematic error shown							2295	doubtful	results in line with 1 hypothesis (1+ discriminative between ADHD, LD and normal)
	Go/No-go app version (Sartori R. 2020)	Brazil	306	very good	+ CFI = 1.0, RMSEA = 0.0	306	very good	+ Cronb. Alpha = 0.80	306	adequate	+ invariance achieved across age and gender RMSEA = .00; GFI = .99; CFI = 1.00 configural invariance CFI = .99, RMSEA = .02; metric invariance Δ RMSEA = .003; scalar invariance Δ RMSEA = .004										306	adequate	+ results in line with 2 hypothesis (2+ convergent with comparator, and discriminant between age groups)
	BRIEF (Chernoff M. 2018)	South Africa, Malawi, Zimbabwe, Uganda										603	inadequate	- ICC ranged 0.5 to 0.57	603	inadequate	? MIC not defined				603	adequate	- results not in line with 1 hypothesis (1 - convergent comparator with attentional test (TOVA) and KABC
	WCST (Nampijja M. 2010)	Uganda				65	very good	+ Cronb. Alpha bet. 0.88 to 0.94	64	inadequate	? No MGCFA performed	64	doubtful	? ICC or weigthed kappa not reported, no evidence of systematic error shown							64	doubtful	+ results in line with 1 hypothesis (1+ discriminant validity between schooled and unschooled)
	TEXI (Thorell L. 2020)	Serbia	306	adequate	+ did EFA and showed 2 factor model as expected	306	very good	+ Cronb. Alpha between 0.85 - 0.90				306	doubtful	+ ICC = 0.82 for both subscales							306	adequate	+ results in line with 2 hypothesis (2+ discriminative validity for both age and gender as hypothesized)
	ENFEN (Rodriguez Barreto L. 2018)	Colombia	367	inadequate	? Did not do EFA or CFA only PCA																367	adequate	+ results in line with 2 hypothesis (2+ convergent validity with one comparator instrument ENI and discriminant validity of age)
	DEX (Yang Z. 2017)	China	1586	very good	+ CFI= 0.95, RMSEA = 0.10
	VABS II (Selvam S. 2016)	India							412	inadequate	? No MGCFA performed	412	inadequate	+ ICC for test-retest bet 0.83 to 0.90, ICC for inter-rater bet. 0.93 to 0.97
	CVS of TAC (Richard's M. 2017)	Argentina																			41	very good	+ results in line with 1 hypothesis (1+ convergent validity for two subscales of WISC that measure inhibition too)
	IBAS (Munir S. 1999)	Bangladesh				1404	very good	+ Cronb. Alpha between 0.92 - 0.97				1404	inadequate	? ICC or weighted Kappa not reported, no evidence of systematic error shown							1404	adequate	+ results in line with 2 hypothesis (2+ discriminative validity for age and clinical disorders)
	AWMA (Injoque-Ricle I. 2011)	Argentina, Spanish				210	very good	+ Cronb. Alpha between 0.81 - 0.95													210	adequate	+ results in line with 1 hypothesis (1+ convergent validity for ToL, Picture span and word order)
	BRIEF- Pre-schoolers (Selvam S. 2018)	India	412	doubtful	? Did not report results of CFA	412	very good	+ Cronb. Alpha bet. 0.60 to 0.88	412	inadequate	? no MGCFA performed	10	doubtful	+ ICC for inter-rater bet. 0.90 to 0.94							412	very good	+ results in line with 1 hypothesis (1+ discriminative validity for age)
	BRIEF (teachers) Amani 2018	Iran	360	inadequate	+ CFI between 0.99 - 1.0, RMSEA bet. 0.0 - 0.33	360	very good	+ Cronb. Alpha between 0.79 - 0.99													360	adequate	+ results in line with 1 hypothesis (1+ convergent validity for WISC coding)
	CPAS (Amini M. 2017)	Iran	700	very good	+ GFI, NNFI, CFI > 0.9, RMSEA bet. 0.03 - 0.08)	700	very good	- Cronb. Alpha between 0.44 - 0.91				31	adequate	+ ICC between 0.74 - 0.96							122	adequate	+ results in line with 1 hypothesis (1+ low to moderate convergent validity with VABS, as expected)
	CANTAB (Green R. 2019)	Mexico							826	inadequate	? No MGCFA performed										826	very good	+ results in line with 1 hypothesis (1+ discriminative validity for age)
	TAC (Richard's M. 2018)	Argentina, Spanish	103	adequate	+ EFA performed and appears to confirm factor model
	SFIRS (Du Y. 2018)	China	361	very good	+ CFI > 0.999, RMSEA < 0.001	361	very good	+ Cronb. Alpha between 0.82 and 0.97				91	inadequate	? ICC or weighted Kappa not reported							421	adequate	+ result in line with 1 hypothesis (1+ convergent with BRIEF)
	WCST-A, Verbal fluency, ROCF (Pineda D. 2007)	Colombia	621	doubtful	? Did not report results of CFA																621	very good	+ result in line with 1 hypothesis (1+ discriminative between ADHD and control)
	CHEXI (Trevisan B. 2017)	Brazil	408	adequate	- EFA failed to confirm 4 factor model as expected	408	very good	+ Cronb. Alpha between 0.94 and 0.98													408	adequate	+ results in line with 1 hypothesis (1+ concurrent valldity with ADHD scale, but this was not what they set out to do, instead implying they were going to do convergence validation. Used wrong method)
	EFICA- P (Arruda M. 2020)	Brazil	1649	very good	+ CFI 0.965, TLI 0.963, RMSEA 0.053	1649	very good	+ Cronb. Alpha >0.9													165	very good	+ results in line with 1 hypothesis (1+ discriminant validity between ADHD and control on all subscales)
	EFICA- T (Arruda M. 2020)	Brazil	1273	very good	+ CFI 0 .991, TLI 0.991, RMSEA 0.077	1273	very good	+ Cronb. Alpha >0.9
	Tower Test of DKEFS (Pluck G. 2019)	Ecuador	264	inadequate	? Did not report results of CFA or even EFA	264	inadequate	- Cronb. Alpha = 0.576				22	doubtful	? ICC or weighted Kappa not reported, and even Pearson's bet. -0.01 to 0.7
	BES (Wong A. 2012)	Cuba	149	inadequate	? Did not report results of CFA or even EFA	149	doubtful	+ Cronb. Alpha = 0.8
	BRIEF- Pre-schoolers (Rincon-Diaz M. 2017)	Colombia	125	inadequate	? Did not report results of CFA or even EFA	125	very good	+ Cronb. Alpha 0.93, subscales ranged 0.7 - 0.88				15	doubtful	? ICC or weighted kappa not reported; and even Pearsons bet. 0.56 - 0.79							125	adequate	+ results in line with 1 hypothesis (1+ convergent with other measures of EF)
	V-VABS (Goldberg M. 2009)	Vietnam	120	inadequate	- CFI 0.93 - 0.97, but RMSEA was 0.115 - 0.095	120	very good	+ Cronb. Alph bet. 0.76 to 0.96													151	adequate	+ results in line with 1 hypothesis (1+ discriminant validity between ID and control on all subscales)
	Neuropsychological Battery (Raffieux N. 2010)	Cameroon	125	adequate	+ EFA performed and appears to confirm factor model							125	inadequate	? ICC or weighted kappa not reported
	PRSA (Gonen M. 2019)	Turkey, USA							471	inadequate	+ invariance achieved across US and Turkish groups CFI = .997, TLI = .991, RMSEA = .035	471	adequate	+ ICC between 0.75 and 0.92
	Computer version- ToH, Spatial span, Figure Matching and Stop Signal Task	China, Hong Kong, UK							China: 453; Hong Kong 371; UK 487	doubtful	+ partial scalar invariance achieved for all, only cognitive flexibility task showed variance, when excluded results were: v2(13) = 18.79, p = .13, RMSEA = 0.03, CFI = 0.98, TLI = 0.98
